# Supplementary material for: Correlative single molecule lattice light sheet imaging reveals the dynamic relationship between nucleosomes and the local chromatin environment
Source: Nat Commun. 2024 May 16;15:4178. doi: 10.1038/s41467-024-48562-0 (PMC11099156; doi:10.1038/s41467-024-48562-0)
Supplement: Supplementary file 11 — Source Data [file 41467_2024_48562_MOESM11_ESM.xlsx]

## Sheet: Figure 1e
Figure 1E
intensity histogram
	inten_val	probability_density
	0.005	0.169677
	0.015	0.181954
	0.025	0.195722
	0.035	0.216291
	0.045	0.236916
	0.055	0.26307
	0.065	0.283681
	0.075	0.317485
	0.085	0.349578
	0.095	0.384176
	0.105	0.428245
	0.115	0.465484
	0.125	0.514466
	0.135	0.568976
	0.145	0.621557
	0.155	0.67626
	0.165	0.734904
	0.175	0.793219
	0.185	0.861197
	0.195	0.927957
	0.205	0.997946
	0.215	1.09557
	0.225	1.19423
	0.235	1.28269
	0.245	1.36299
	0.255	1.42124
	0.265	1.49376
	0.275	1.55606
	0.285	1.62016
	0.295	1.66701
	0.305	1.72647
	0.315	1.76492
	0.325	1.80025
	0.335	1.81874
	0.345	1.84037
	0.355	1.84306
	0.365	1.85953
	0.375	1.86549
	0.385	1.8535
	0.395	1.86359
	0.405	1.85905
	0.415	1.83537
	0.425	1.82256
	0.435	1.8021
	0.445	1.77693
	0.455	1.7458
	0.465	1.71941
	0.475	1.69233
	0.485	1.66434
	0.495	1.62191
	0.505	1.57602
	0.515	1.54864
	0.525	1.49999
	0.535	1.45664
	0.545	1.41654
	0.555	1.38272
	0.565	1.32741
	0.575	1.29099
	0.585	1.24769
	0.595	1.21197
	0.605	1.1704
	0.615	1.13374
	0.625	1.09175
	0.635	1.05332
	0.645	1.01364
	0.655	0.979101
	0.665	0.94052
	0.675	0.906662
	0.685	0.867999
	0.695	0.835262
	0.705	0.801814
	0.715	0.768503
	0.725	0.741281
	0.735	0.707601
	0.745	0.676862
	0.755	0.649326
	0.765	0.621995
	0.775	0.59216
	0.785	0.569004
	0.795	0.544588
	0.805	0.514411
	0.815	0.49395
	0.825	0.47401
	0.835	0.451305
	0.845	0.426082
	0.855	0.406498
	0.865	0.39028
	0.875	0.374555
	0.885	0.351316
	0.895	0.339615
	0.905	0.317936
	0.915	0.306741
	0.925	0.292111
	0.935	0.276318
	0.945	0.264343
	0.955	0.250287
	0.965	0.236875
	0.975	0.224133
	0.985	0.213842
	0.995	0.200621
	1.005	0.192642
	1.015	0.181817
	1.025	0.173674
	1.035	0.164422
	1.045	0.155608
	1.055	0.145713
	1.065	0.141553
	1.075	0.132219
	1.085	0.125801
	1.095	0.118
	1.105	0.113442
	1.115	0.108242
	1.125	0.101796
	1.135	0.098853
	1.145	0.0934334
	1.155	0.0893824
	1.165	0.0828132
	1.175	0.0785432
	1.185	0.0752723
	1.195	0.0710023
	1.205	0.068402
	1.215	0.0632835
	1.225	0.0614496
	1.235	0.0568374
	1.245	0.0540044
	1.255	0.0519926
	1.265	0.0502682
	1.275	0.0462035
	1.285	0.0444517
	1.295	0.0423988
	1.305	0.0397985
	1.315	0.0392921
	1.325	0.0369245
	1.335	0.0357475
	1.345	0.0328871
	1.355	0.031327
	1.365	0.0295478
	1.375	0.0292056
	1.385	0.0277276
	1.395	0.0252231
	1.405	0.0239092
	1.415	0.0233755
	1.425	0.0229238
	1.435	0.0219932
	1.445	0.0210626
	1.455	0.0193655
	1.465	0.0182022
	1.475	0.0176137
	1.485	0.0165325
	1.495	0.0165462
	1.505	0.0157935
	1.515	0.015205
	1.525	0.0145344
	1.535	0.0128237
	1.545	0.0127415
	1.555	0.0129468
	1.565	0.0124405
	1.575	0.0114824
	1.585	0.0112224
	1.595	0.0105929
	1.605	0.00996331
	1.615	0.00977171
	1.625	0.00945694
	1.635	0.00907373
	1.645	0.00807466
	1.655	0.00866316
	1.665	0.00806098
	1.675	0.00732194
	1.685	0.00747249
	1.695	0.00721245
	1.705	0.00673345
	1.715	0.0066787
	1.725	0.00592598
	1.735	0.00617233
	1.745	0.00583018
	1.755	0.00507746
	1.765	0.00515957
	1.775	0.00498166
	1.785	0.00480374
	1.795	0.00468057
	1.805	0.00428368
	1.815	0.00422893
	1.825	0.00447528
	1.835	0.00369519
	1.845	0.00383204
	1.855	0.00370887
	1.865	0.00316144
	1.875	0.00343515
	1.885	0.00359938
	1.895	0.00333935
	1.905	0.00320249
	1.915	0.0029014
	1.925	0.00258663
	1.935	0.00265506
	1.945	0.00283298
	1.955	0.00247714
	1.965	0.00268243
	1.975	0.00224448
	1.985	0.00225817
	1.995	0.0025182
	2.005	0.00224448
	2.015	0.00203919
	2.025	0.00191602
	2.035	0.00208025
	2.045	0.00172442
	2.055	0.00169705
	2.065	0.00162862
	2.075	0.00166968
	2.085	0.00179285
	2.095	0.0015465
	2.105	0.00165599
	2.115	0.0014507
	2.125	0.0015465
	2.135	0.00151913
	2.145	0.00132753
	2.155	0.00131384
	2.165	0.00132753
	2.175	0.00112224
	2.185	0.00131384
	2.195	0.00110856
	2.205	0.00130016
	2.215	0.00102644
	2.225	0.00079378
	2.235	0.000944325
	2.245	0.000916953
	2.255	0.00086221
	2.265	0.00110856
	2.275	0.000930639
	2.285	0.000821152
	2.295	0.00104013
	2.305	0.000916953
	2.315	0.00086221
	2.325	0.00062955
	2.335	0.000752723
	2.345	0.000670608
	2.355	0.000602178
	2.365	0.000547435
	2.375	0.000752723
	2.385	0.000451634
	2.395	0.00062955
	2.405	0.000479005
	2.415	0.00062955
	2.425	0.000615864
	2.435	0.000479005
	2.445	0.000492691
	2.455	0.000410576
	2.465	0.000451634
	2.475	0.00039689
	2.485	0.00039689
	2.495	0.00046532
	2.505	0.000410576
	2.515	0.000342147
	2.525	0.00039689
	2.535	0.000369519
	2.545	0.000301089
	2.555	0.000301089
	2.565	0.000301089
	2.575	0.000328461
	2.585	0.000287403
	2.595	0.000273717
	2.605	0.000287403
	2.615	0.000301089
	2.625	0.000287403
	2.635	0.000273717
	2.645	0.000218974
	2.655	0.000136859
	2.665	0.000342147
	2.675	0.000205288
	2.685	0.000136859
	2.695	0.000218974
	2.705	0.000136859
	2.715	0.000205288
	2.725	0.000177916
	2.735	0.000260032
	2.745	0.000218974
	2.755	0.000150545
	2.765	6.84294e-05
	2.775	8.21152e-05
	2.785	5.47435e-05
	2.795	0.000109487
	2.805	9.58011e-05
	2.815	8.21152e-05
	2.825	9.58011e-05
	2.835	8.21152e-05
	2.845	0.000109487
	2.855	8.21152e-05
	2.865	5.47435e-05
	2.875	0.000109487
	2.885	0.000150545
	2.895	0.000123173
	2.905	5.47435e-05
	2.915	8.21152e-05
	2.925	0.000136859
	2.935	0.000123173
	2.945	0.000136859
	2.955	2.73717e-05
	2.965	8.21152e-05
	2.975	0.000109487
	2.985	4.10576e-05
	2.995	4.10576e-05
	3.005	6.84294e-05
	3.015	5.47435e-05
	3.025	4.10576e-05
	3.035	4.10576e-05
	3.045	5.47435e-05
	3.055	6.84294e-05
	3.065	9.58011e-05
	3.075	4.10576e-05
	3.085	8.21152e-05
	3.095	0
	3.105	5.47435e-05
	3.115	6.84294e-05
	3.125	1.36859e-05
	3.135	2.73717e-05
	3.145	5.47435e-05
	3.155	1.36859e-05
	3.165	4.10576e-05
	3.175	2.73717e-05
	3.185	0
	3.195	2.73717e-05
	3.205	4.10576e-05
	3.215	4.10576e-05
	3.225	1.36859e-05
	3.235	2.73717e-05
	3.245	1.36859e-05
	3.255	5.47435e-05
	3.265	8.21152e-05
	3.275	6.84294e-05
	3.285	4.10576e-05
	3.295	9.58011e-05
	3.305	1.36859e-05
	3.315	2.73717e-05
	3.325	4.10576e-05
	3.335	2.73717e-05
	3.345	2.73717e-05
	3.355	0
	3.365	1.36859e-05
	3.375	1.36859e-05
	3.385	0
	3.395	6.84294e-05
	3.405	1.36859e-05
	3.415	1.36859e-05
	3.425	1.36859e-05
	3.435	2.73717e-05
	3.445	1.36859e-05
	3.455	4.10576e-05
	3.465	2.73717e-05
	3.475	1.36859e-05
	3.485	1.36859e-05
	3.495	1.36859e-05
	3.505	0
	3.515	2.73717e-05
	3.525	4.10576e-05
	3.535	1.36859e-05
	3.545	5.47435e-05
	3.555	0
	3.565	1.36859e-05
	3.575	1.36859e-05
	3.585	0
	3.595	2.73717e-05
	3.605	5.47435e-05
	3.615	1.36859e-05
	3.625	2.73717e-05
	3.635	1.36859e-05
	3.645	0
	3.655	0
	3.665	1.36859e-05
	3.675	0
	3.685	1.36859e-05
	3.695	0
	3.705	4.10576e-05
	3.715	0
	3.725	0
	3.735	0
	3.745	0
	3.755	0
	3.765	1.36859e-05
	3.775	0
	3.785	1.36859e-05
	3.795	0
	3.805	0
	3.815	0
	3.825	0
	3.835	0
	3.845	0
	3.855	0
	3.865	0
	3.875	0
	3.885	0
	3.895	0
	3.905	0
	3.915	1.36859e-05
	3.925	0
	3.935	0
	3.945	0
	3.955	0
	3.965	1.36859e-05
	3.975	0
	3.985	0
	3.995	1.36859e-05
	4.005	0
	4.015	0
	4.025	0
	4.035	0
	4.045	0
	4.055	0
	4.065	0
	4.075	0
	4.085	2.73717e-05
	4.095	0
	4.105	1.36859e-05
	4.115	0
	4.125	0
	4.135	0
	4.145	0
	4.155	0
	4.165	0
	4.175	0
	4.185	0
	4.195	1.36859e-05
	4.205	0
	4.215	0
	4.225	0
	4.235	0
	4.245	0
	4.255	0
	4.265	0
	4.275	0
	4.285	0
	4.295	0
	4.305	0
	4.315	0
	4.325	0
	4.335	0
	4.345	0
	4.355	0
	4.365	0
	4.375	0
	4.385	0
	4.395	0
	4.405	0
	4.415	0
	4.425	1.36859e-05
	4.435	0
	4.445	0
	4.455	0
	4.465	0
	4.475	0
	4.485	0
	4.495	0
	4.505	0
	4.515	0
	4.525	0
	4.535	0
	4.545	0
	4.555	0
	4.565	0
	4.575	0
	4.585	0
	4.595	0
	4.605	0
	4.615	0
	4.625	0
	4.635	0
	4.645	1.36859e-05
	4.655	0
	4.665	0
Gaussian Mixture Model Fits
	inten_val	gmm_combined	gmm_comp1	gmm_comp2	gmm_comp3	gmm_comp4	gmm_comp5	gmm_comp6	gmm_comp7
	0	0.103237	4.78043e-18	4.78043e-18	4.78043e-18	4.78043e-18	4.78043e-18	4.78043e-18	4.78043e-18
	0.002002	0.108005	6.21527e-18	6.21527e-18	6.21527e-18	6.21527e-18	6.21527e-18	6.21527e-18	6.21527e-18
	0.004004	0.112928	8.0738e-18	8.0738e-18	8.0738e-18	8.0738e-18	8.0738e-18	8.0738e-18	8.0738e-18
	0.00600601	0.118007	1.0479e-17	1.0479e-17	1.0479e-17	1.0479e-17	1.0479e-17	1.0479e-17	1.0479e-17
	0.00800801	0.123243	1.3589e-17	1.3589e-17	1.3589e-17	1.3589e-17	1.3589e-17	1.3589e-17	1.3589e-17
	0.01001	0.128638	1.76068e-17	1.76068e-17	1.76068e-17	1.76068e-17	1.76068e-17	1.76068e-17	1.76068e-17
	0.012012	0.134191	2.27927e-17	2.27927e-17	2.27927e-17	2.27927e-17	2.27927e-17	2.27927e-17	2.27927e-17
	0.014014	0.139904	2.94806e-17	2.94806e-17	2.94806e-17	2.94806e-17	2.94806e-17	2.94806e-17	2.94806e-17
	0.016016	0.145776	3.8098e-17	3.8098e-17	3.8098e-17	3.8098e-17	3.8098e-17	3.8098e-17	3.8098e-17
	0.018018	0.151808	4.91917e-17	4.91917e-17	4.91917e-17	4.91917e-17	4.91917e-17	4.91917e-17	4.91917e-17
	0.02002	0.157997	6.34609e-17	6.34609e-17	6.34609e-17	6.34609e-17	6.34609e-17	6.34609e-17	6.34609e-17
	0.022022	0.164345	8.17985e-17	8.17985e-17	8.17985e-17	8.17985e-17	8.17985e-17	8.17985e-17	8.17985e-17
	0.024024	0.17085	1.05344e-16	1.05344e-16	1.05344e-16	1.05344e-16	1.05344e-16	1.05344e-16	1.05344e-16
	0.026026	0.17751	1.35549e-16	1.35549e-16	1.35549e-16	1.35549e-16	1.35549e-16	1.35549e-16	1.35549e-16
	0.028028	0.184323	1.74265e-16	1.74265e-16	1.74265e-16	1.74265e-16	1.74265e-16	1.74265e-16	1.74265e-16
	0.03003	0.191289	2.23845e-16	2.23845e-16	2.23845e-16	2.23845e-16	2.23845e-16	2.23845e-16	2.23845e-16
	0.032032	0.198404	2.87283e-16	2.87283e-16	2.87283e-16	2.87283e-16	2.87283e-16	2.87283e-16	2.87283e-16
	0.034034	0.205665	3.68381e-16	3.68381e-16	3.68381e-16	3.68381e-16	3.68381e-16	3.68381e-16	3.68381e-16
	0.036036	0.213071	4.71963e-16	4.71963e-16	4.71963e-16	4.71963e-16	4.71963e-16	4.71963e-16	4.71963e-16
	0.038038	0.220616	6.04149e-16	6.04149e-16	6.04149e-16	6.04149e-16	6.04149e-16	6.04149e-16	6.04149e-16
	0.04004	0.228299	7.72689e-16	7.72689e-16	7.72689e-16	7.72689e-16	7.72689e-16	7.72689e-16	7.72689e-16
	0.042042	0.236113	9.87392e-16	9.87392e-16	9.87392e-16	9.87392e-16	9.87392e-16	9.87392e-16	9.87392e-16
	0.044044	0.244057	1.26066e-15	1.26066e-15	1.26066e-15	1.26066e-15	1.26066e-15	1.26066e-15	1.26066e-15
	0.046046	0.252123	1.60818e-15	1.60818e-15	1.60818e-15	1.60818e-15	1.60818e-15	1.60818e-15	1.60818e-15
	0.048048	0.260308	2.04971e-15	2.04971e-15	2.04971e-15	2.04971e-15	2.04971e-15	2.04971e-15	2.04971e-15
	0.0500501	0.268606	2.61021e-15	2.61021e-15	2.61021e-15	2.61021e-15	2.61021e-15	2.61021e-15	2.61021e-15
	0.0520521	0.277011	3.32112e-15	3.32112e-15	3.32112e-15	3.32112e-15	3.32112e-15	3.32112e-15	3.32112e-15
	0.0540541	0.285517	4.22198e-15	4.22198e-15	4.22198e-15	4.22198e-15	4.22198e-15	4.22198e-15	4.22198e-15
	0.0560561	0.294118	5.36258e-15	5.36258e-15	5.36258e-15	5.36258e-15	5.36258e-15	5.36258e-15	5.36258e-15
	0.0580581	0.302807	6.80543e-15	6.80543e-15	6.80543e-15	6.80543e-15	6.80543e-15	6.80543e-15	6.80543e-15
	0.0600601	0.311577	8.62903e-15	8.62903e-15	8.62903e-15	8.62903e-15	8.62903e-15	8.62903e-15	8.62903e-15
	0.0620621	0.320421	1.09318e-14	1.09318e-14	1.09318e-14	1.09318e-14	1.09318e-14	1.09318e-14	1.09318e-14
	0.0640641	0.329331	1.38372e-14	1.38372e-14	1.38372e-14	1.38372e-14	1.38372e-14	1.38372e-14	1.38372e-14
	0.0660661	0.338299	1.74996e-14	1.74996e-14	1.74996e-14	1.74996e-14	1.74996e-14	1.74996e-14	1.74996e-14
	0.0680681	0.347318	2.21123e-14	2.21123e-14	2.21123e-14	2.21123e-14	2.21123e-14	2.21123e-14	2.21123e-14
	0.0700701	0.35638	2.79166e-14	2.79166e-14	2.79166e-14	2.79166e-14	2.79166e-14	2.79166e-14	2.79166e-14
	0.0720721	0.365475	3.52141e-14	3.52141e-14	3.52141e-14	3.52141e-14	3.52141e-14	3.52141e-14	3.52141e-14
	0.0740741	0.374596	4.43808e-14	4.43808e-14	4.43808e-14	4.43808e-14	4.43808e-14	4.43808e-14	4.43808e-14
	0.0760761	0.383734	5.58854e-14	5.58854e-14	5.58854e-14	5.58854e-14	5.58854e-14	5.58854e-14	5.58854e-14
	0.0780781	0.39288	7.03115e-14	7.03115e-14	7.03115e-14	7.03115e-14	7.03115e-14	7.03115e-14	7.03115e-14
	0.0800801	0.402025	8.8385e-14	8.8385e-14	8.8385e-14	8.8385e-14	8.8385e-14	8.8385e-14	8.8385e-14
	0.0820821	0.411161	1.11008e-13	1.11008e-13	1.11008e-13	1.11008e-13	1.11008e-13	1.11008e-13	1.11008e-13
	0.0840841	0.420278	1.39302e-13	1.39302e-13	1.39302e-13	1.39302e-13	1.39302e-13	1.39302e-13	1.39302e-13
	0.0860861	0.429368	1.74656e-13	1.74656e-13	1.74656e-13	1.74656e-13	1.74656e-13	1.74656e-13	1.74656e-13
	0.0880881	0.438422	2.18793e-13	2.18793e-13	2.18793e-13	2.18793e-13	2.18793e-13	2.18793e-13	2.18793e-13
	0.0900901	0.447431	2.73848e-13	2.73848e-13	2.73848e-13	2.73848e-13	2.73848e-13	2.73848e-13	2.73848e-13
	0.0920921	0.456388	3.42459e-13	3.42459e-13	3.42459e-13	3.42459e-13	3.42459e-13	3.42459e-13	3.42459e-13
	0.0940941	0.465283	4.27891e-13	4.27891e-13	4.27891e-13	4.27891e-13	4.27891e-13	4.27891e-13	4.27891e-13
	0.0960961	0.474109	5.34174e-13	5.34174e-13	5.34174e-13	5.34174e-13	5.34174e-13	5.34174e-13	5.34174e-13
	0.0980981	0.482859	6.66279e-13	6.66279e-13	6.66279e-13	6.66279e-13	6.66279e-13	6.66279e-13	6.66279e-13
	0.1001	0.491523	8.30337e-13	8.30337e-13	8.30337e-13	8.30337e-13	8.30337e-13	8.30337e-13	8.30337e-13
	0.102102	0.500096	1.0339e-12	1.0339e-12	1.0339e-12	1.0339e-12	1.0339e-12	1.0339e-12	1.0339e-12
	0.104104	0.508572	1.28625e-12	1.28625e-12	1.28625e-12	1.28625e-12	1.28625e-12	1.28625e-12	1.28625e-12
	0.106106	0.516943	1.59881e-12	1.59881e-12	1.59881e-12	1.59881e-12	1.59881e-12	1.59881e-12	1.59881e-12
	0.108108	0.525204	1.98561e-12	1.98561e-12	1.98561e-12	1.98561e-12	1.98561e-12	1.98561e-12	1.98561e-12
	0.11011	0.533351	2.46385e-12	2.46385e-12	2.46385e-12	2.46385e-12	2.46385e-12	2.46385e-12	2.46385e-12
	0.112112	0.541378	3.05464e-12	3.05464e-12	3.05464e-12	3.05464e-12	3.05464e-12	3.05464e-12	3.05464e-12
	0.114114	0.549283	3.78382e-12	3.78382e-12	3.78382e-12	3.78382e-12	3.78382e-12	3.78382e-12	3.78382e-12
	0.116116	0.557061	4.68302e-12	4.68302e-12	4.68302e-12	4.68302e-12	4.68302e-12	4.68302e-12	4.68302e-12
	0.118118	0.564711	5.79089e-12	5.79089e-12	5.79089e-12	5.79089e-12	5.79089e-12	5.79089e-12	5.79089e-12
	0.12012	0.572232	7.15467e-12	7.15467e-12	7.15467e-12	7.15467e-12	7.15467e-12	7.15467e-12	7.15467e-12
	0.122122	0.579622	8.83198e-12	8.83198e-12	8.83198e-12	8.83198e-12	8.83198e-12	8.83198e-12	8.83198e-12
	0.124124	0.586882	1.08931e-11	1.08931e-11	1.08931e-11	1.08931e-11	1.08931e-11	1.08931e-11	1.08931e-11
	0.126126	0.594013	1.34236e-11	1.34236e-11	1.34236e-11	1.34236e-11	1.34236e-11	1.34236e-11	1.34236e-11
	0.128128	0.601017	1.65277e-11	1.65277e-11	1.65277e-11	1.65277e-11	1.65277e-11	1.65277e-11	1.65277e-11
	0.13013	0.607898	2.03319e-11	2.03319e-11	2.03319e-11	2.03319e-11	2.03319e-11	2.03319e-11	2.03319e-11
	0.132132	0.61466	2.49903e-11	2.49903e-11	2.49903e-11	2.49903e-11	2.49903e-11	2.49903e-11	2.49903e-11
	0.134134	0.621308	3.06893e-11	3.06893e-11	3.06893e-11	3.06893e-11	3.06893e-11	3.06893e-11	3.06893e-11
	0.136136	0.627848	3.76555e-11	3.76555e-11	3.76555e-11	3.76555e-11	3.76555e-11	3.76555e-11	3.76555e-11
	0.138138	0.634288	4.61629e-11	4.61629e-11	4.61629e-11	4.61629e-11	4.61629e-11	4.61629e-11	4.61629e-11
	0.14014	0.640636	5.65436e-11	5.65436e-11	5.65436e-11	5.65436e-11	5.65436e-11	5.65436e-11	5.65436e-11
	0.142142	0.646903	6.91987e-11	6.91987e-11	6.91987e-11	6.91987e-11	6.91987e-11	6.91987e-11	6.91987e-11
	0.144144	0.653098	8.4613e-11	8.4613e-11	8.4613e-11	8.4613e-11	8.4613e-11	8.4613e-11	8.4613e-11
	0.146146	0.659235	1.03372e-10	1.03372e-10	1.03372e-10	1.03372e-10	1.03372e-10	1.03372e-10	1.03372e-10
	0.148148	0.665327	1.2618e-10	1.2618e-10	1.2618e-10	1.2618e-10	1.2618e-10	1.2618e-10	1.2618e-10
	0.15015	0.671387	1.53887e-10	1.53887e-10	1.53887e-10	1.53887e-10	1.53887e-10	1.53887e-10	1.53887e-10
	0.152152	0.677431	1.87517e-10	1.87517e-10	1.87517e-10	1.87517e-10	1.87517e-10	1.87517e-10	1.87517e-10
	0.154154	0.683477	2.28298e-10	2.28298e-10	2.28298e-10	2.28298e-10	2.28298e-10	2.28298e-10	2.28298e-10
	0.156156	0.68954	2.77709e-10	2.77709e-10	2.77709e-10	2.77709e-10	2.77709e-10	2.77709e-10	2.77709e-10
	0.158158	0.695641	3.37521e-10	3.37521e-10	3.37521e-10	3.37521e-10	3.37521e-10	3.37521e-10	3.37521e-10
	0.16016	0.701798	4.09861e-10	4.09861e-10	4.09861e-10	4.09861e-10	4.09861e-10	4.09861e-10	4.09861e-10
	0.162162	0.708032	4.97276e-10	4.97276e-10	4.97276e-10	4.97276e-10	4.97276e-10	4.97276e-10	4.97276e-10
	0.164164	0.714365	6.02813e-10	6.02813e-10	6.02813e-10	6.02813e-10	6.02813e-10	6.02813e-10	6.02813e-10
	0.166166	0.720818	7.30116e-10	7.30116e-10	7.30116e-10	7.30116e-10	7.30116e-10	7.30116e-10	7.30116e-10
	0.168168	0.727415	8.83541e-10	8.83541e-10	8.83541e-10	8.83541e-10	8.83541e-10	8.83541e-10	8.83541e-10
	0.17017	0.734179	1.06828e-09	1.06828e-09	1.06828e-09	1.06828e-09	1.06828e-09	1.06828e-09	1.06828e-09
	0.172172	0.741133	1.29053e-09	1.29053e-09	1.29053e-09	1.29053e-09	1.29053e-09	1.29053e-09	1.29053e-09
	0.174174	0.748304	1.55768e-09	1.55768e-09	1.55768e-09	1.55768e-09	1.55768e-09	1.55768e-09	1.55768e-09
	0.176176	0.755714	1.87849e-09	1.87849e-09	1.87849e-09	1.87849e-09	1.87849e-09	1.87849e-09	1.87849e-09
	0.178178	0.76339	2.26343e-09	2.26343e-09	2.26343e-09	2.26343e-09	2.26343e-09	2.26343e-09	2.26343e-09
	0.18018	0.771356	2.72489e-09	2.72489e-09	2.72489e-09	2.72489e-09	2.72489e-09	2.72489e-09	2.72489e-09
	0.182182	0.779638	3.2776e-09	3.2776e-09	3.2776e-09	3.2776e-09	3.2776e-09	3.2776e-09	3.2776e-09
	0.184184	0.788259	3.93901e-09	3.93901e-09	3.93901e-09	3.93901e-09	3.93901e-09	3.93901e-09	3.93901e-09
	0.186186	0.797245	4.72979e-09	4.72979e-09	4.72979e-09	4.72979e-09	4.72979e-09	4.72979e-09	4.72979e-09
	0.188188	0.80662	5.67443e-09	5.67443e-09	5.67443e-09	5.67443e-09	5.67443e-09	5.67443e-09	5.67443e-09
	0.19019	0.816407	6.80186e-09	6.80186e-09	6.80186e-09	6.80186e-09	6.80186e-09	6.80186e-09	6.80186e-09
	0.192192	0.826628	8.14623e-09	8.14623e-09	8.14623e-09	8.14623e-09	8.14623e-09	8.14623e-09	8.14623e-09
	0.194194	0.837305	9.7479e-09	9.7479e-09	9.7479e-09	9.7479e-09	9.7479e-09	9.7479e-09	9.7479e-09
	0.196196	0.848459	1.16544e-08	1.16544e-08	1.16544e-08	1.16544e-08	1.16544e-08	1.16544e-08	1.16544e-08
	0.198198	0.86011	1.39217e-08	1.39217e-08	1.39217e-08	1.39217e-08	1.39217e-08	1.39217e-08	1.39217e-08
	0.2002	0.872274	1.66158e-08	1.66158e-08	1.66158e-08	1.66158e-08	1.66158e-08	1.66158e-08	1.66158e-08
	0.202202	0.884967	1.9814e-08	1.9814e-08	1.9814e-08	1.9814e-08	1.9814e-08	1.9814e-08	1.9814e-08
	0.204204	0.898206	2.36075e-08	2.36075e-08	2.36075e-08	2.36075e-08	2.36075e-08	2.36075e-08	2.36075e-08
	0.206206	0.912001	2.81029e-08	2.81029e-08	2.81029e-08	2.81029e-08	2.81029e-08	2.81029e-08	2.81029e-08
	0.208208	0.926364	3.34255e-08	3.34255e-08	3.34255e-08	3.34255e-08	3.34255e-08	3.34255e-08	3.34255e-08
	0.21021	0.941302	3.97218e-08	3.97218e-08	3.97218e-08	3.97218e-08	3.97218e-08	3.97218e-08	3.97218e-08
	0.212212	0.956822	4.71633e-08	4.71633e-08	4.71633e-08	4.71633e-08	4.71633e-08	4.71633e-08	4.71633e-08
	0.214214	0.972927	5.59505e-08	5.59505e-08	5.59505e-08	5.59505e-08	5.59505e-08	5.59505e-08	5.59505e-08
	0.216216	0.989618	6.63175e-08	6.63175e-08	6.63175e-08	6.63175e-08	6.63175e-08	6.63175e-08	6.63175e-08
	0.218218	1.00689	7.85376e-08	7.85376e-08	7.85376e-08	7.85376e-08	7.85376e-08	7.85376e-08	7.85376e-08
	0.22022	1.02475	9.2929e-08	9.2929e-08	9.2929e-08	9.2929e-08	9.2929e-08	9.2929e-08	9.2929e-08
	0.222222	1.04317	1.09863e-07	1.09863e-07	1.09863e-07	1.09863e-07	1.09863e-07	1.09863e-07	1.09863e-07
	0.224224	1.06215	1.29769e-07	1.29769e-07	1.29769e-07	1.29769e-07	1.29769e-07	1.29769e-07	1.29769e-07
	0.226226	1.08168	1.53151e-07	1.53151e-07	1.53151e-07	1.53151e-07	1.53151e-07	1.53151e-07	1.53151e-07
	0.228228	1.10174	1.80589e-07	1.80589e-07	1.80589e-07	1.80589e-07	1.80589e-07	1.80589e-07	1.80589e-07
	0.23023	1.12231	2.12759e-07	2.12759e-07	2.12759e-07	2.12759e-07	2.12759e-07	2.12759e-07	2.12759e-07
	0.232232	1.14337	2.50444e-07	2.50444e-07	2.50444e-07	2.50444e-07	2.50444e-07	2.50444e-07	2.50444e-07
	0.234234	1.16488	2.94548e-07	2.94548e-07	2.94548e-07	2.94548e-07	2.94548e-07	2.94548e-07	2.94548e-07
	0.236236	1.18682	3.4612e-07	3.4612e-07	3.4612e-07	3.4612e-07	3.4612e-07	3.4612e-07	3.4612e-07
	0.238238	1.20916	4.0637e-07	4.0637e-07	4.0637e-07	4.0637e-07	4.0637e-07	4.0637e-07	4.0637e-07
	0.24024	1.23186	4.76695e-07	4.76695e-07	4.76695e-07	4.76695e-07	4.76695e-07	4.76695e-07	4.76695e-07
	0.242242	1.25489	5.58708e-07	5.58708e-07	5.58708e-07	5.58708e-07	5.58708e-07	5.58708e-07	5.58708e-07
	0.244244	1.27819	6.54266e-07	6.54266e-07	6.54266e-07	6.54266e-07	6.54266e-07	6.54266e-07	6.54266e-07
	0.246246	1.30173	7.65504e-07	7.65504e-07	7.65504e-07	7.65504e-07	7.65504e-07	7.65504e-07	7.65504e-07
	0.248248	1.32546	8.94881e-07	8.94881e-07	8.94881e-07	8.94881e-07	8.94881e-07	8.94881e-07	8.94881e-07
	0.25025	1.34933	1.04522e-06	1.04522e-06	1.04522e-06	1.04522e-06	1.04522e-06	1.04522e-06	1.04522e-06
	0.252252	1.37329	1.21976e-06	1.21976e-06	1.21976e-06	1.21976e-06	1.21976e-06	1.21976e-06	1.21976e-06
	0.254254	1.39729	1.42222e-06	1.42222e-06	1.42222e-06	1.42222e-06	1.42222e-06	1.42222e-06	1.42222e-06
	0.256256	1.42126	1.65685e-06	1.65685e-06	1.65685e-06	1.65685e-06	1.65685e-06	1.65685e-06	1.65685e-06
	0.258258	1.44516	1.92852e-06	1.92852e-06	1.92852e-06	1.92852e-06	1.92852e-06	1.92852e-06	1.92852e-06
	0.26026	1.46893	2.2428e-06	2.2428e-06	2.2428e-06	2.2428e-06	2.2428e-06	2.2428e-06	2.2428e-06
	0.262262	1.4925	2.60603e-06	2.60603e-06	2.60603e-06	2.60603e-06	2.60603e-06	2.60603e-06	2.60603e-06
	0.264264	1.51582	3.02548e-06	3.02548e-06	3.02548e-06	3.02548e-06	3.02548e-06	3.02548e-06	3.02548e-06
	0.266266	1.53883	3.50941e-06	3.50941e-06	3.50941e-06	3.50941e-06	3.50941e-06	3.50941e-06	3.50941e-06
	0.268268	1.56146	4.06722e-06	4.06722e-06	4.06722e-06	4.06722e-06	4.06722e-06	4.06722e-06	4.06722e-06
	0.27027	1.58367	4.70963e-06	4.70963e-06	4.70963e-06	4.70963e-06	4.70963e-06	4.70963e-06	4.70963e-06
	0.272272	1.60538	5.44879e-06	5.44879e-06	5.44879e-06	5.44879e-06	5.44879e-06	5.44879e-06	5.44879e-06
	0.274274	1.62654	6.2985e-06	6.2985e-06	6.2985e-06	6.2985e-06	6.2985e-06	6.2985e-06	6.2985e-06
	0.276276	1.6471	7.27444e-06	7.27444e-06	7.27444e-06	7.27444e-06	7.27444e-06	7.27444e-06	7.27444e-06
	0.278278	1.667	8.39434e-06	8.39434e-06	8.39434e-06	8.39434e-06	8.39434e-06	8.39434e-06	8.39434e-06
	0.28028	1.68619	9.67828e-06	9.67828e-06	9.67828e-06	9.67828e-06	9.67828e-06	9.67828e-06	9.67828e-06
	0.282282	1.70461	1.1149e-05	1.1149e-05	1.1149e-05	1.1149e-05	1.1149e-05	1.1149e-05	1.1149e-05
	0.284284	1.72222	1.2832e-05	1.2832e-05	1.2832e-05	1.2832e-05	1.2832e-05	1.2832e-05	1.2832e-05
	0.286286	1.73897	1.47564e-05	1.47564e-05	1.47564e-05	1.47564e-05	1.47564e-05	1.47564e-05	1.47564e-05
	0.288288	1.75482	1.69547e-05	1.69547e-05	1.69547e-05	1.69547e-05	1.69547e-05	1.69547e-05	1.69547e-05
	0.29029	1.76973	1.94637e-05	1.94637e-05	1.94637e-05	1.94637e-05	1.94637e-05	1.94637e-05	1.94637e-05
	0.292292	1.78368	2.23246e-05	2.23246e-05	2.23246e-05	2.23246e-05	2.23246e-05	2.23246e-05	2.23246e-05
	0.294294	1.79662	2.55839e-05	2.55839e-05	2.55839e-05	2.55839e-05	2.55839e-05	2.55839e-05	2.55839e-05
	0.296296	1.80853	2.92938e-05	2.92938e-05	2.92938e-05	2.92938e-05	2.92938e-05	2.92938e-05	2.92938e-05
	0.298298	1.81939	3.35126e-05	3.35126e-05	3.35126e-05	3.35126e-05	3.35126e-05	3.35126e-05	3.35126e-05
	0.3003	1.82919	3.83059e-05	3.83059e-05	3.83059e-05	3.83059e-05	3.83059e-05	3.83059e-05	3.83059e-05
	0.302302	1.83791	4.37469e-05	4.37469e-05	4.37469e-05	4.37469e-05	4.37469e-05	4.37469e-05	4.37469e-05
	0.304304	1.84554	4.99176e-05	4.99176e-05	4.99176e-05	4.99176e-05	4.99176e-05	4.99176e-05	4.99176e-05
	0.306306	1.85209	5.69095e-05	5.69095e-05	5.69095e-05	5.69095e-05	5.69095e-05	5.69095e-05	5.69095e-05
	0.308308	1.85756	6.48247e-05	6.48247e-05	6.48247e-05	6.48247e-05	6.48247e-05	6.48247e-05	6.48247e-05
	0.31031	1.86195	7.3777e-05	7.3777e-05	7.3777e-05	7.3777e-05	7.3777e-05	7.3777e-05	7.3777e-05
	0.312312	1.86529	8.38931e-05	8.38931e-05	8.38931e-05	8.38931e-05	8.38931e-05	8.38931e-05	8.38931e-05
	0.314314	1.86759	9.53138e-05	9.53138e-05	9.53138e-05	9.53138e-05	9.53138e-05	9.53138e-05	9.53138e-05
	0.316316	1.86887	0.000108196	0.000108196	0.000108196	0.000108196	0.000108196	0.000108196	0.000108196
	0.318318	1.86918	0.000122712	0.000122712	0.000122712	0.000122712	0.000122712	0.000122712	0.000122712
	0.32032	1.86853	0.000139057	0.000139057	0.000139057	0.000139057	0.000139057	0.000139057	0.000139057
	0.322322	1.86697	0.000157442	0.000157442	0.000157442	0.000157442	0.000157442	0.000157442	0.000157442
	0.324324	1.86455	0.000178103	0.000178103	0.000178103	0.000178103	0.000178103	0.000178103	0.000178103
	0.326326	1.86131	0.000201303	0.000201303	0.000201303	0.000201303	0.000201303	0.000201303	0.000201303
	0.328328	1.85731	0.000227327	0.000227327	0.000227327	0.000227327	0.000227327	0.000227327	0.000227327
	0.33033	1.8526	0.000256494	0.000256494	0.000256494	0.000256494	0.000256494	0.000256494	0.000256494
	0.332332	1.84725	0.000289153	0.000289153	0.000289153	0.000289153	0.000289153	0.000289153	0.000289153
	0.334334	1.84131	0.000325689	0.000325689	0.000325689	0.000325689	0.000325689	0.000325689	0.000325689
	0.336336	1.83485	0.000366525	0.000366525	0.000366525	0.000366525	0.000366525	0.000366525	0.000366525
	0.338338	1.82795	0.000412124	0.000412124	0.000412124	0.000412124	0.000412124	0.000412124	0.000412124
	0.34034	1.82066	0.000462996	0.000462996	0.000462996	0.000462996	0.000462996	0.000462996	0.000462996
	0.342342	1.81307	0.000519698	0.000519698	0.000519698	0.000519698	0.000519698	0.000519698	0.000519698
	0.344344	1.80524	0.00058284	0.00058284	0.00058284	0.00058284	0.00058284	0.00058284	0.00058284
	0.346346	1.79725	0.000653089	0.000653089	0.000653089	0.000653089	0.000653089	0.000653089	0.000653089
	0.348348	1.78918	0.000731173	0.000731173	0.000731173	0.000731173	0.000731173	0.000731173	0.000731173
	0.35035	1.78109	0.000817885	0.000817885	0.000817885	0.000817885	0.000817885	0.000817885	0.000817885
	0.352352	1.77305	0.00091409	0.00091409	0.00091409	0.00091409	0.00091409	0.00091409	0.00091409
	0.354354	1.76515	0.00102073	0.00102073	0.00102073	0.00102073	0.00102073	0.00102073	0.00102073
	0.356356	1.75744	0.00113882	0.00113882	0.00113882	0.00113882	0.00113882	0.00113882	0.00113882
	0.358358	1.75	0.00126948	0.00126948	0.00126948	0.00126948	0.00126948	0.00126948	0.00126948
	0.36036	1.74289	0.00141391	0.00141391	0.00141391	0.00141391	0.00141391	0.00141391	0.00141391
	0.362362	1.73617	0.00157341	0.00157341	0.00157341	0.00157341	0.00157341	0.00157341	0.00157341
	0.364364	1.7299	0.00174939	0.00174939	0.00174939	0.00174939	0.00174939	0.00174939	0.00174939
	0.366366	1.72412	0.00194337	0.00194337	0.00194337	0.00194337	0.00194337	0.00194337	0.00194337
	0.368368	1.7189	0.00215699	0.00215699	0.00215699	0.00215699	0.00215699	0.00215699	0.00215699
	0.37037	1.71428	0.00239203	0.00239203	0.00239203	0.00239203	0.00239203	0.00239203	0.00239203
	0.372372	1.71029	0.00265039	0.00265039	0.00265039	0.00265039	0.00265039	0.00265039	0.00265039
	0.374374	1.70697	0.00293411	0.00293411	0.00293411	0.00293411	0.00293411	0.00293411	0.00293411
	0.376376	1.70436	0.0032454	0.0032454	0.0032454	0.0032454	0.0032454	0.0032454	0.0032454
	0.378378	1.70246	0.00358662	0.00358662	0.00358662	0.00358662	0.00358662	0.00358662	0.00358662
	0.38038	1.70131	0.00396028	0.00396028	0.00396028	0.00396028	0.00396028	0.00396028	0.00396028
	0.382382	1.70091	0.0043691	0.0043691	0.0043691	0.0043691	0.0043691	0.0043691	0.0043691
	0.384384	1.70126	0.00481595	0.00481595	0.00481595	0.00481595	0.00481595	0.00481595	0.00481595
	0.386386	1.70238	0.00530392	0.00530392	0.00530392	0.00530392	0.00530392	0.00530392	0.00530392
	0.388388	1.70425	0.00583628	0.00583628	0.00583628	0.00583628	0.00583628	0.00583628	0.00583628
	0.39039	1.70685	0.00641653	0.00641653	0.00641653	0.00641653	0.00641653	0.00641653	0.00641653
	0.392392	1.71017	0.00704837	0.00704837	0.00704837	0.00704837	0.00704837	0.00704837	0.00704837
	0.394394	1.71419	0.00773574	0.00773574	0.00773574	0.00773574	0.00773574	0.00773574	0.00773574
	0.396396	1.71888	0.00848281	0.00848281	0.00848281	0.00848281	0.00848281	0.00848281	0.00848281
	0.398398	1.72419	0.00929398	0.00929398	0.00929398	0.00929398	0.00929398	0.00929398	0.00929398
	0.4004	1.73009	0.0101739	0.0101739	0.0101739	0.0101739	0.0101739	0.0101739	0.0101739
	0.402402	1.73653	0.0111276	0.0111276	0.0111276	0.0111276	0.0111276	0.0111276	0.0111276
	0.404404	1.74347	0.0121601	0.0121601	0.0121601	0.0121601	0.0121601	0.0121601	0.0121601
	0.406406	1.75084	0.0132769	0.0132769	0.0132769	0.0132769	0.0132769	0.0132769	0.0132769
	0.408408	1.75858	0.0144838	0.0144838	0.0144838	0.0144838	0.0144838	0.0144838	0.0144838
	0.41041	1.76665	0.0157867	0.0157867	0.0157867	0.0157867	0.0157867	0.0157867	0.0157867
	0.412412	1.77496	0.017192	0.017192	0.017192	0.017192	0.017192	0.017192	0.017192
	0.414414	1.78345	0.0187062	0.0187062	0.0187062	0.0187062	0.0187062	0.0187062	0.0187062
	0.416416	1.79205	0.0203362	0.0203362	0.0203362	0.0203362	0.0203362	0.0203362	0.0203362
	0.418418	1.80069	0.0220891	0.0220891	0.0220891	0.0220891	0.0220891	0.0220891	0.0220891
	0.42042	1.80929	0.0239724	0.0239724	0.0239724	0.0239724	0.0239724	0.0239724	0.0239724
	0.422422	1.81779	0.0259937	0.0259937	0.0259937	0.0259937	0.0259937	0.0259937	0.0259937
	0.424424	1.82611	0.0281612	0.0281612	0.0281612	0.0281612	0.0281612	0.0281612	0.0281612
	0.426426	1.83416	0.030483	0.030483	0.030483	0.030483	0.030483	0.030483	0.030483
	0.428428	1.84189	0.0329677	0.0329677	0.0329677	0.0329677	0.0329677	0.0329677	0.0329677
	0.43043	1.84922	0.0356241	0.0356241	0.0356241	0.0356241	0.0356241	0.0356241	0.0356241
	0.432432	1.85608	0.0384614	0.0384614	0.0384614	0.0384614	0.0384614	0.0384614	0.0384614
	0.434434	1.86241	0.0414887	0.0414887	0.0414887	0.0414887	0.0414887	0.0414887	0.0414887
	0.436436	1.86813	0.0447156	0.0447156	0.0447156	0.0447156	0.0447156	0.0447156	0.0447156
	0.438438	1.87319	0.0481519	0.0481519	0.0481519	0.0481519	0.0481519	0.0481519	0.0481519
	0.44044	1.87753	0.0518075	0.0518075	0.0518075	0.0518075	0.0518075	0.0518075	0.0518075
	0.442442	1.8811	0.0556924	0.0556924	0.0556924	0.0556924	0.0556924	0.0556924	0.0556924
	0.444444	1.88385	0.0598169	0.0598169	0.0598169	0.0598169	0.0598169	0.0598169	0.0598169
	0.446446	1.88574	0.0641913	0.0641913	0.0641913	0.0641913	0.0641913	0.0641913	0.0641913
	0.448448	1.88672	0.0688261	0.0688261	0.0688261	0.0688261	0.0688261	0.0688261	0.0688261
	0.45045	1.88677	0.0737319	0.0737319	0.0737319	0.0737319	0.0737319	0.0737319	0.0737319
	0.452452	1.88585	0.078919	0.078919	0.078919	0.078919	0.078919	0.078919	0.078919
	0.454454	1.88394	0.0843981	0.0843981	0.0843981	0.0843981	0.0843981	0.0843981	0.0843981
	0.456456	1.88103	0.0901795	0.0901795	0.0901795	0.0901795	0.0901795	0.0901795	0.0901795
	0.458458	1.8771	0.0962738	0.0962738	0.0962738	0.0962738	0.0962738	0.0962738	0.0962738
	0.46046	1.87215	0.102691	0.102691	0.102691	0.102691	0.102691	0.102691	0.102691
	0.462462	1.86619	0.109442	0.109442	0.109442	0.109442	0.109442	0.109442	0.109442
	0.464464	1.85921	0.116535	0.116535	0.116535	0.116535	0.116535	0.116535	0.116535
	0.466466	1.85124	0.123981	0.123981	0.123981	0.123981	0.123981	0.123981	0.123981
	0.468468	1.84229	0.131789	0.131789	0.131789	0.131789	0.131789	0.131789	0.131789
	0.47047	1.83238	0.139967	0.139967	0.139967	0.139967	0.139967	0.139967	0.139967
	0.472472	1.82155	0.148524	0.148524	0.148524	0.148524	0.148524	0.148524	0.148524
	0.474474	1.80982	0.157469	0.157469	0.157469	0.157469	0.157469	0.157469	0.157469
	0.476476	1.79725	0.166808	0.166808	0.166808	0.166808	0.166808	0.166808	0.166808
	0.478478	1.78388	0.176548	0.176548	0.176548	0.176548	0.176548	0.176548	0.176548
	0.48048	1.76974	0.186695	0.186695	0.186695	0.186695	0.186695	0.186695	0.186695
	0.482482	1.7549	0.197255	0.197255	0.197255	0.197255	0.197255	0.197255	0.197255
	0.484484	1.73942	0.208232	0.208232	0.208232	0.208232	0.208232	0.208232	0.208232
	0.486486	1.72334	0.21963	0.21963	0.21963	0.21963	0.21963	0.21963	0.21963
	0.488488	1.70674	0.231452	0.231452	0.231452	0.231452	0.231452	0.231452	0.231452
	0.49049	1.68968	0.243699	0.243699	0.243699	0.243699	0.243699	0.243699	0.243699
	0.492492	1.67222	0.256373	0.256373	0.256373	0.256373	0.256373	0.256373	0.256373
	0.494494	1.65443	0.269473	0.269473	0.269473	0.269473	0.269473	0.269473	0.269473
	0.496496	1.63639	0.282998	0.282998	0.282998	0.282998	0.282998	0.282998	0.282998
	0.498498	1.61815	0.296944	0.296944	0.296944	0.296944	0.296944	0.296944	0.296944
	0.500501	1.5998	0.311309	0.311309	0.311309	0.311309	0.311309	0.311309	0.311309
	0.502503	1.58139	0.326086	0.326086	0.326086	0.326086	0.326086	0.326086	0.326086
	0.504505	1.563	0.34127	0.34127	0.34127	0.34127	0.34127	0.34127	0.34127
	0.506507	1.5447	0.356852	0.356852	0.356852	0.356852	0.356852	0.356852	0.356852
	0.508509	1.52655	0.372824	0.372824	0.372824	0.372824	0.372824	0.372824	0.372824
	0.510511	1.50861	0.389173	0.389173	0.389173	0.389173	0.389173	0.389173	0.389173
	0.512513	1.49094	0.405889	0.405889	0.405889	0.405889	0.405889	0.405889	0.405889
	0.514515	1.47361	0.422956	0.422956	0.422956	0.422956	0.422956	0.422956	0.422956
	0.516517	1.45667	0.440361	0.440361	0.440361	0.440361	0.440361	0.440361	0.440361
	0.518519	1.44017	0.458086	0.458086	0.458086	0.458086	0.458086	0.458086	0.458086
	0.520521	1.42415	0.476112	0.476112	0.476112	0.476112	0.476112	0.476112	0.476112
	0.522523	1.40868	0.49442	0.49442	0.49442	0.49442	0.49442	0.49442	0.49442
	0.524525	1.39377	0.512989	0.512989	0.512989	0.512989	0.512989	0.512989	0.512989
	0.526527	1.37948	0.531795	0.531795	0.531795	0.531795	0.531795	0.531795	0.531795
	0.528529	1.36584	0.550814	0.550814	0.550814	0.550814	0.550814	0.550814	0.550814
	0.530531	1.35286	0.57002	0.57002	0.57002	0.57002	0.57002	0.57002	0.57002
	0.532533	1.34058	0.589387	0.589387	0.589387	0.589387	0.589387	0.589387	0.589387
	0.534535	1.329	0.608884	0.608884	0.608884	0.608884	0.608884	0.608884	0.608884
	0.536537	1.31816	0.628484	0.628484	0.628484	0.628484	0.628484	0.628484	0.628484
	0.538539	1.30805	0.648153	0.648153	0.648153	0.648153	0.648153	0.648153	0.648153
	0.540541	1.29868	0.667861	0.667861	0.667861	0.667861	0.667861	0.667861	0.667861
	0.542543	1.29004	0.687574	0.687574	0.687574	0.687574	0.687574	0.687574	0.687574
	0.544545	1.28214	0.707256	0.707256	0.707256	0.707256	0.707256	0.707256	0.707256
	0.546547	1.27497	0.726873	0.726873	0.726873	0.726873	0.726873	0.726873	0.726873
	0.548549	1.2685	0.74639	0.74639	0.74639	0.74639	0.74639	0.74639	0.74639
	0.550551	1.26273	0.765767	0.765767	0.765767	0.765767	0.765767	0.765767	0.765767
	0.552553	1.25763	0.78497	0.78497	0.78497	0.78497	0.78497	0.78497	0.78497
	0.554555	1.25317	0.803958	0.803958	0.803958	0.803958	0.803958	0.803958	0.803958
	0.556557	1.24934	0.822694	0.822694	0.822694	0.822694	0.822694	0.822694	0.822694
	0.558559	1.24609	0.84114	0.84114	0.84114	0.84114	0.84114	0.84114	0.84114
	0.560561	1.24339	0.859256	0.859256	0.859256	0.859256	0.859256	0.859256	0.859256
	0.562563	1.24121	0.877003	0.877003	0.877003	0.877003	0.877003	0.877003	0.877003
	0.564565	1.2395	0.894344	0.894344	0.894344	0.894344	0.894344	0.894344	0.894344
	0.566567	1.23823	0.91124	0.91124	0.91124	0.91124	0.91124	0.91124	0.91124
	0.568569	1.23734	0.927653	0.927653	0.927653	0.927653	0.927653	0.927653	0.927653
	0.570571	1.2368	0.943545	0.943545	0.943545	0.943545	0.943545	0.943545	0.943545
	0.572573	1.23656	0.958881	0.958881	0.958881	0.958881	0.958881	0.958881	0.958881
	0.574575	1.23657	0.973623	0.973623	0.973623	0.973623	0.973623	0.973623	0.973623
	0.576577	1.23678	0.987738	0.987738	0.987738	0.987738	0.987738	0.987738	0.987738
	0.578579	1.23714	1.00119	1.00119	1.00119	1.00119	1.00119	1.00119	1.00119
	0.580581	1.23762	1.01395	1.01395	1.01395	1.01395	1.01395	1.01395	1.01395
	0.582583	1.23815	1.02599	1.02599	1.02599	1.02599	1.02599	1.02599	1.02599
	0.584585	1.23869	1.03727	1.03727	1.03727	1.03727	1.03727	1.03727	1.03727
	0.586587	1.2392	1.04777	1.04777	1.04777	1.04777	1.04777	1.04777	1.04777
	0.588589	1.23963	1.05746	1.05746	1.05746	1.05746	1.05746	1.05746	1.05746
	0.590591	1.23993	1.06632	1.06632	1.06632	1.06632	1.06632	1.06632	1.06632
	0.592593	1.24007	1.07432	1.07432	1.07432	1.07432	1.07432	1.07432	1.07432
	0.594595	1.24	1.08145	1.08145	1.08145	1.08145	1.08145	1.08145	1.08145
	0.596597	1.23968	1.08769	1.08769	1.08769	1.08769	1.08769	1.08769	1.08769
	0.598599	1.23908	1.09302	1.09302	1.09302	1.09302	1.09302	1.09302	1.09302
	0.600601	1.23816	1.09742	1.09742	1.09742	1.09742	1.09742	1.09742	1.09742
	0.602603	1.23689	1.10089	1.10089	1.10089	1.10089	1.10089	1.10089	1.10089
	0.604605	1.23524	1.10341	1.10341	1.10341	1.10341	1.10341	1.10341	1.10341
	0.606607	1.23319	1.10499	1.10499	1.10499	1.10499	1.10499	1.10499	1.10499
	0.608609	1.2307	1.10561	1.10561	1.10561	1.10561	1.10561	1.10561	1.10561
	0.610611	1.22776	1.10528	1.10528	1.10528	1.10528	1.10528	1.10528	1.10528
	0.612613	1.22436	1.10399	1.10399	1.10399	1.10399	1.10399	1.10399	1.10399
	0.614615	1.22047	1.10175	1.10175	1.10175	1.10175	1.10175	1.10175	1.10175
	0.616617	1.21608	1.09857	1.09857	1.09857	1.09857	1.09857	1.09857	1.09857
	0.618619	1.21118	1.09444	1.09444	1.09444	1.09444	1.09444	1.09444	1.09444
	0.620621	1.20577	1.0894	1.0894	1.0894	1.0894	1.0894	1.0894	1.0894
	0.622623	1.19984	1.08343	1.08343	1.08343	1.08343	1.08343	1.08343	1.08343
	0.624625	1.1934	1.07657	1.07657	1.07657	1.07657	1.07657	1.07657	1.07657
	0.626627	1.18644	1.06883	1.06883	1.06883	1.06883	1.06883	1.06883	1.06883
	0.628629	1.17897	1.06023	1.06023	1.06023	1.06023	1.06023	1.06023	1.06023
	0.630631	1.17099	1.05079	1.05079	1.05079	1.05079	1.05079	1.05079	1.05079
	0.632633	1.16253	1.04053	1.04053	1.04053	1.04053	1.04053	1.04053	1.04053
	0.634635	1.15358	1.02948	1.02948	1.02948	1.02948	1.02948	1.02948	1.02948
	0.636637	1.14417	1.01767	1.01767	1.01767	1.01767	1.01767	1.01767	1.01767
	0.638639	1.13431	1.00513	1.00513	1.00513	1.00513	1.00513	1.00513	1.00513
	0.640641	1.12401	0.991879	0.991879	0.991879	0.991879	0.991879	0.991879	0.991879
	0.642643	1.11332	0.97796	0.97796	0.97796	0.97796	0.97796	0.97796	0.97796
	0.644645	1.10223	0.963404	0.963404	0.963404	0.963404	0.963404	0.963404	0.963404
	0.646647	1.09079	0.948244	0.948244	0.948244	0.948244	0.948244	0.948244	0.948244
	0.648649	1.07901	0.932516	0.932516	0.932516	0.932516	0.932516	0.932516	0.932516
	0.650651	1.06692	0.916257	0.916257	0.916257	0.916257	0.916257	0.916257	0.916257
	0.652653	1.05455	0.899503	0.899503	0.899503	0.899503	0.899503	0.899503	0.899503
	0.654655	1.04193	0.882293	0.882293	0.882293	0.882293	0.882293	0.882293	0.882293
	0.656657	1.02909	0.864664	0.864664	0.864664	0.864664	0.864664	0.864664	0.864664
	0.658659	1.01605	0.846656	0.846656	0.846656	0.846656	0.846656	0.846656	0.846656
	0.660661	1.00286	0.828306	0.828306	0.828306	0.828306	0.828306	0.828306	0.828306
	0.662663	0.989539	0.809653	0.809653	0.809653	0.809653	0.809653	0.809653	0.809653
	0.664665	0.976121	0.790737	0.790737	0.790737	0.790737	0.790737	0.790737	0.790737
	0.666667	0.962635	0.771596	0.771596	0.771596	0.771596	0.771596	0.771596	0.771596
	0.668669	0.949114	0.752267	0.752267	0.752267	0.752267	0.752267	0.752267	0.752267
	0.670671	0.935588	0.732789	0.732789	0.732789	0.732789	0.732789	0.732789	0.732789
	0.672673	0.922088	0.713198	0.713198	0.713198	0.713198	0.713198	0.713198	0.713198
	0.674675	0.908641	0.693532	0.693532	0.693532	0.693532	0.693532	0.693532	0.693532
	0.676677	0.895278	0.673825	0.673825	0.673825	0.673825	0.673825	0.673825	0.673825
	0.678679	0.882025	0.654112	0.654112	0.654112	0.654112	0.654112	0.654112	0.654112
	0.680681	0.86891	0.634427	0.634427	0.634427	0.634427	0.634427	0.634427	0.634427
	0.682683	0.855959	0.614803	0.614803	0.614803	0.614803	0.614803	0.614803	0.614803
	0.684685	0.843195	0.595272	0.595272	0.595272	0.595272	0.595272	0.595272	0.595272
	0.686687	0.830642	0.575862	0.575862	0.575862	0.575862	0.575862	0.575862	0.575862
	0.688689	0.818323	0.556605	0.556605	0.556605	0.556605	0.556605	0.556605	0.556605
	0.690691	0.806256	0.537526	0.537526	0.537526	0.537526	0.537526	0.537526	0.537526
	0.692693	0.794462	0.518653	0.518653	0.518653	0.518653	0.518653	0.518653	0.518653
	0.694695	0.782958	0.50001	0.50001	0.50001	0.50001	0.50001	0.50001	0.50001
	0.696697	0.771759	0.481621	0.481621	0.481621	0.481621	0.481621	0.481621	0.481621
	0.698699	0.76088	0.463507	0.463507	0.463507	0.463507	0.463507	0.463507	0.463507
	0.700701	0.750334	0.445689	0.445689	0.445689	0.445689	0.445689	0.445689	0.445689
	0.702703	0.740131	0.428186	0.428186	0.428186	0.428186	0.428186	0.428186	0.428186
	0.704705	0.730282	0.411015	0.411015	0.411015	0.411015	0.411015	0.411015	0.411015
	0.706707	0.720793	0.394191	0.394191	0.394191	0.394191	0.394191	0.394191	0.394191
	0.708709	0.711672	0.377729	0.377729	0.377729	0.377729	0.377729	0.377729	0.377729
	0.710711	0.702922	0.361642	0.361642	0.361642	0.361642	0.361642	0.361642	0.361642
	0.712713	0.694547	0.345941	0.345941	0.345941	0.345941	0.345941	0.345941	0.345941
	0.714715	0.686548	0.330636	0.330636	0.330636	0.330636	0.330636	0.330636	0.330636
	0.716717	0.678925	0.315735	0.315735	0.315735	0.315735	0.315735	0.315735	0.315735
	0.718719	0.671677	0.301245	0.301245	0.301245	0.301245	0.301245	0.301245	0.301245
	0.720721	0.6648	0.287172	0.287172	0.287172	0.287172	0.287172	0.287172	0.287172
	0.722723	0.658292	0.273519	0.273519	0.273519	0.273519	0.273519	0.273519	0.273519
	0.724725	0.652145	0.260291	0.260291	0.260291	0.260291	0.260291	0.260291	0.260291
	0.726727	0.646353	0.247488	0.247488	0.247488	0.247488	0.247488	0.247488	0.247488
	0.728729	0.640909	0.235111	0.235111	0.235111	0.235111	0.235111	0.235111	0.235111
	0.730731	0.635804	0.223161	0.223161	0.223161	0.223161	0.223161	0.223161	0.223161
	0.732733	0.631027	0.211635	0.211635	0.211635	0.211635	0.211635	0.211635	0.211635
	0.734735	0.626567	0.200531	0.200531	0.200531	0.200531	0.200531	0.200531	0.200531
	0.736737	0.622413	0.189845	0.189845	0.189845	0.189845	0.189845	0.189845	0.189845
	0.738739	0.618552	0.179574	0.179574	0.179574	0.179574	0.179574	0.179574	0.179574
	0.740741	0.614971	0.169711	0.169711	0.169711	0.169711	0.169711	0.169711	0.169711
	0.742743	0.611655	0.160251	0.160251	0.160251	0.160251	0.160251	0.160251	0.160251
	0.744745	0.608591	0.151189	0.151189	0.151189	0.151189	0.151189	0.151189	0.151189
	0.746747	0.605763	0.142515	0.142515	0.142515	0.142515	0.142515	0.142515	0.142515
	0.748749	0.603156	0.134223	0.134223	0.134223	0.134223	0.134223	0.134223	0.134223
	0.750751	0.600754	0.126304	0.126304	0.126304	0.126304	0.126304	0.126304	0.126304
	0.752753	0.598541	0.118749	0.118749	0.118749	0.118749	0.118749	0.118749	0.118749
	0.754755	0.596502	0.11155	0.11155	0.11155	0.11155	0.11155	0.11155	0.11155
	0.756757	0.594619	0.104697	0.104697	0.104697	0.104697	0.104697	0.104697	0.104697
	0.758759	0.592877	0.0981803	0.0981803	0.0981803	0.0981803	0.0981803	0.0981803	0.0981803
	0.760761	0.591259	0.0919894	0.0919894	0.0919894	0.0919894	0.0919894	0.0919894	0.0919894
	0.762763	0.58975	0.0861144	0.0861144	0.0861144	0.0861144	0.0861144	0.0861144	0.0861144
	0.764765	0.588332	0.080545	0.080545	0.080545	0.080545	0.080545	0.080545	0.080545
	0.766767	0.586991	0.0752706	0.0752706	0.0752706	0.0752706	0.0752706	0.0752706	0.0752706
	0.768769	0.585711	0.0702809	0.0702809	0.0702809	0.0702809	0.0702809	0.0702809	0.0702809
	0.770771	0.584476	0.0655653	0.0655653	0.0655653	0.0655653	0.0655653	0.0655653	0.0655653
	0.772773	0.583272	0.0611132	0.0611132	0.0611132	0.0611132	0.0611132	0.0611132	0.0611132
	0.774775	0.582085	0.0569142	0.0569142	0.0569142	0.0569142	0.0569142	0.0569142	0.0569142
	0.776777	0.580899	0.0529579	0.0529579	0.0529579	0.0529579	0.0529579	0.0529579	0.0529579
	0.778779	0.579703	0.049234	0.049234	0.049234	0.049234	0.049234	0.049234	0.049234
	0.780781	0.578482	0.0457325	0.0457325	0.0457325	0.0457325	0.0457325	0.0457325	0.0457325
	0.782783	0.577224	0.0424432	0.0424432	0.0424432	0.0424432	0.0424432	0.0424432	0.0424432
	0.784785	0.575919	0.0393565	0.0393565	0.0393565	0.0393565	0.0393565	0.0393565	0.0393565
	0.786787	0.574553	0.0364628	0.0364628	0.0364628	0.0364628	0.0364628	0.0364628	0.0364628
	0.788789	0.573117	0.0337526	0.0337526	0.0337526	0.0337526	0.0337526	0.0337526	0.0337526
	0.790791	0.571602	0.0312169	0.0312169	0.0312169	0.0312169	0.0312169	0.0312169	0.0312169
	0.792793	0.569996	0.0288468	0.0288468	0.0288468	0.0288468	0.0288468	0.0288468	0.0288468
	0.794795	0.568293	0.0266335	0.0266335	0.0266335	0.0266335	0.0266335	0.0266335	0.0266335
	0.796797	0.566483	0.0245688	0.0245688	0.0245688	0.0245688	0.0245688	0.0245688	0.0245688
	0.798799	0.56456	0.0226446	0.0226446	0.0226446	0.0226446	0.0226446	0.0226446	0.0226446
	0.800801	0.562518	0.0208531	0.0208531	0.0208531	0.0208531	0.0208531	0.0208531	0.0208531
	0.802803	0.56035	0.0191867	0.0191867	0.0191867	0.0191867	0.0191867	0.0191867	0.0191867
	0.804805	0.558051	0.0176382	0.0176382	0.0176382	0.0176382	0.0176382	0.0176382	0.0176382
	0.806807	0.555616	0.0162007	0.0162007	0.0162007	0.0162007	0.0162007	0.0162007	0.0162007
	0.808809	0.553043	0.0148675	0.0148675	0.0148675	0.0148675	0.0148675	0.0148675	0.0148675
	0.810811	0.550327	0.0136322	0.0136322	0.0136322	0.0136322	0.0136322	0.0136322	0.0136322
	0.812813	0.547467	0.0124887	0.0124887	0.0124887	0.0124887	0.0124887	0.0124887	0.0124887
	0.814815	0.54446	0.0114313	0.0114313	0.0114313	0.0114313	0.0114313	0.0114313	0.0114313
	0.816817	0.541306	0.0104544	0.0104544	0.0104544	0.0104544	0.0104544	0.0104544	0.0104544
	0.818819	0.538003	0.00955266	0.00955266	0.00955266	0.00955266	0.00955266	0.00955266	0.00955266
	0.820821	0.534553	0.00872119	0.00872119	0.00872119	0.00872119	0.00872119	0.00872119	0.00872119
	0.822823	0.530954	0.00795521	0.00795521	0.00795521	0.00795521	0.00795521	0.00795521	0.00795521
	0.824825	0.527209	0.00725023	0.00725023	0.00725023	0.00725023	0.00725023	0.00725023	0.00725023
	0.826827	0.52332	0.00660202	0.00660202	0.00660202	0.00660202	0.00660202	0.00660202	0.00660202
	0.828829	0.519287	0.00600657	0.00600657	0.00600657	0.00600657	0.00600657	0.00600657	0.00600657
	0.830831	0.515115	0.0054601	0.0054601	0.0054601	0.0054601	0.0054601	0.0054601	0.0054601
	0.832833	0.510807	0.00495906	0.00495906	0.00495906	0.00495906	0.00495906	0.00495906	0.00495906
	0.834835	0.506365	0.0045001	0.0045001	0.0045001	0.0045001	0.0045001	0.0045001	0.0045001
	0.836837	0.501794	0.0040801	0.0040801	0.0040801	0.0040801	0.0040801	0.0040801	0.0040801
	0.838839	0.497098	0.00369609	0.00369609	0.00369609	0.00369609	0.00369609	0.00369609	0.00369609
	0.840841	0.492282	0.00334534	0.00334534	0.00334534	0.00334534	0.00334534	0.00334534	0.00334534
	0.842843	0.487351	0.00302525	0.00302525	0.00302525	0.00302525	0.00302525	0.00302525	0.00302525
	0.844845	0.482311	0.00273343	0.00273343	0.00273343	0.00273343	0.00273343	0.00273343	0.00273343
	0.846847	0.477167	0.00246762	0.00246762	0.00246762	0.00246762	0.00246762	0.00246762	0.00246762
	0.848849	0.471925	0.00222574	0.00222574	0.00222574	0.00222574	0.00222574	0.00222574	0.00222574
	0.850851	0.466591	0.00200583	0.00200583	0.00200583	0.00200583	0.00200583	0.00200583	0.00200583
	0.852853	0.461172	0.00180609	0.00180609	0.00180609	0.00180609	0.00180609	0.00180609	0.00180609
	0.854855	0.455673	0.00162483	0.00162483	0.00162483	0.00162483	0.00162483	0.00162483	0.00162483
	0.856857	0.450102	0.0014605	0.0014605	0.0014605	0.0014605	0.0014605	0.0014605	0.0014605
	0.858859	0.444466	0.00131166	0.00131166	0.00131166	0.00131166	0.00131166	0.00131166	0.00131166
	0.860861	0.43877	0.00117696	0.00117696	0.00117696	0.00117696	0.00117696	0.00117696	0.00117696
	0.862863	0.433023	0.00105519	0.00105519	0.00105519	0.00105519	0.00105519	0.00105519	0.00105519
	0.864865	0.427231	0.000945199	0.000945199	0.000945199	0.000945199	0.000945199	0.000945199	0.000945199
	0.866867	0.421401	0.000845941	0.000845941	0.000845941	0.000845941	0.000845941	0.000845941	0.000845941
	0.868869	0.41554	0.000756452	0.000756452	0.000756452	0.000756452	0.000756452	0.000756452	0.000756452
	0.870871	0.409655	0.000675845	0.000675845	0.000675845	0.000675845	0.000675845	0.000675845	0.000675845
	0.872873	0.403754	0.000603306	0.000603306	0.000603306	0.000603306	0.000603306	0.000603306	0.000603306
	0.874875	0.397842	0.000538088	0.000538088	0.000538088	0.000538088	0.000538088	0.000538088	0.000538088
	0.876877	0.391926	0.000479505	0.000479505	0.000479505	0.000479505	0.000479505	0.000479505	0.000479505
	0.878879	0.386014	0.00042693	0.00042693	0.00042693	0.00042693	0.00042693	0.00042693	0.00042693
	0.880881	0.380112	0.000379792	0.000379792	0.000379792	0.000379792	0.000379792	0.000379792	0.000379792
	0.882883	0.374227	0.000337567	0.000337567	0.000337567	0.000337567	0.000337567	0.000337567	0.000337567
	0.884885	0.368364	0.000299777	0.000299777	0.000299777	0.000299777	0.000299777	0.000299777	0.000299777
	0.886887	0.36253	0.000265987	0.000265987	0.000265987	0.000265987	0.000265987	0.000265987	0.000265987
	0.888889	0.35673	0.000235802	0.000235802	0.000235802	0.000235802	0.000235802	0.000235802	0.000235802
	0.890891	0.350972	0.000208862	0.000208862	0.000208862	0.000208862	0.000208862	0.000208862	0.000208862
	0.892893	0.345259	0.00018484	0.00018484	0.00018484	0.00018484	0.00018484	0.00018484	0.00018484
	0.894895	0.339598	0.00016344	0.00016344	0.00016344	0.00016344	0.00016344	0.00016344	0.00016344
	0.896897	0.333993	0.000144392	0.000144392	0.000144392	0.000144392	0.000144392	0.000144392	0.000144392
	0.898899	0.32845	0.000127454	0.000127454	0.000127454	0.000127454	0.000127454	0.000127454	0.000127454
	0.900901	0.322974	0.000112406	0.000112406	0.000112406	0.000112406	0.000112406	0.000112406	0.000112406
	0.902903	0.317568	9.90483e-05	9.90483e-05	9.90483e-05	9.90483e-05	9.90483e-05	9.90483e-05	9.90483e-05
	0.904905	0.312237	8.7203e-05	8.7203e-05	8.7203e-05	8.7203e-05	8.7203e-05	8.7203e-05	8.7203e-05
	0.906907	0.306985	7.67079e-05	7.67079e-05	7.67079e-05	7.67079e-05	7.67079e-05	7.67079e-05	7.67079e-05
	0.908909	0.301816	6.74176e-05	6.74176e-05	6.74176e-05	6.74176e-05	6.74176e-05	6.74176e-05	6.74176e-05
	0.910911	0.296733	5.92012e-05	5.92012e-05	5.92012e-05	5.92012e-05	5.92012e-05	5.92012e-05	5.92012e-05
	0.912913	0.29174	5.19414e-05	5.19414e-05	5.19414e-05	5.19414e-05	5.19414e-05	5.19414e-05	5.19414e-05
	0.914915	0.286839	4.55324e-05	4.55324e-05	4.55324e-05	4.55324e-05	4.55324e-05	4.55324e-05	4.55324e-05
	0.916917	0.282033	3.98797e-05	3.98797e-05	3.98797e-05	3.98797e-05	3.98797e-05	3.98797e-05	3.98797e-05
	0.918919	0.277324	3.48986e-05	3.48986e-05	3.48986e-05	3.48986e-05	3.48986e-05	3.48986e-05	3.48986e-05
	0.920921	0.272715	3.05133e-05	3.05133e-05	3.05133e-05	3.05133e-05	3.05133e-05	3.05133e-05	3.05133e-05
	0.922923	0.268208	2.66559e-05	2.66559e-05	2.66559e-05	2.66559e-05	2.66559e-05	2.66559e-05	2.66559e-05
	0.924925	0.263804	2.32661e-05	2.32661e-05	2.32661e-05	2.32661e-05	2.32661e-05	2.32661e-05	2.32661e-05
	0.926927	0.259505	2.02898e-05	2.02898e-05	2.02898e-05	2.02898e-05	2.02898e-05	2.02898e-05	2.02898e-05
	0.928929	0.255312	1.7679e-05	1.7679e-05	1.7679e-05	1.7679e-05	1.7679e-05	1.7679e-05	1.7679e-05
	0.930931	0.251226	1.53908e-05	1.53908e-05	1.53908e-05	1.53908e-05	1.53908e-05	1.53908e-05	1.53908e-05
	0.932933	0.247247	1.33872e-05	1.33872e-05	1.33872e-05	1.33872e-05	1.33872e-05	1.33872e-05	1.33872e-05
	0.934935	0.243377	1.16344e-05	1.16344e-05	1.16344e-05	1.16344e-05	1.16344e-05	1.16344e-05	1.16344e-05
	0.936937	0.239616	1.01023e-05	1.01023e-05	1.01023e-05	1.01023e-05	1.01023e-05	1.01023e-05	1.01023e-05
	0.938939	0.235962	8.7644e-06	8.7644e-06	8.7644e-06	8.7644e-06	8.7644e-06	8.7644e-06	8.7644e-06
	0.940941	0.232418	7.59712e-06	7.59712e-06	7.59712e-06	7.59712e-06	7.59712e-06	7.59712e-06	7.59712e-06
	0.942943	0.228981	6.57961e-06	6.57961e-06	6.57961e-06	6.57961e-06	6.57961e-06	6.57961e-06	6.57961e-06
	0.944945	0.225652	5.69345e-06	5.69345e-06	5.69345e-06	5.69345e-06	5.69345e-06	5.69345e-06	5.69345e-06
	0.946947	0.22243	4.92239e-06	4.92239e-06	4.92239e-06	4.92239e-06	4.92239e-06	4.92239e-06	4.92239e-06
	0.948949	0.219314	4.25208e-06	4.25208e-06	4.25208e-06	4.25208e-06	4.25208e-06	4.25208e-06	4.25208e-06
	0.950951	0.216303	3.66987e-06	3.66987e-06	3.66987e-06	3.66987e-06	3.66987e-06	3.66987e-06	3.66987e-06
	0.952953	0.213395	3.16465e-06	3.16465e-06	3.16465e-06	3.16465e-06	3.16465e-06	3.16465e-06	3.16465e-06
	0.954955	0.21059	2.72662e-06	2.72662e-06	2.72662e-06	2.72662e-06	2.72662e-06	2.72662e-06	2.72662e-06
	0.956957	0.207886	2.34719e-06	2.34719e-06	2.34719e-06	2.34719e-06	2.34719e-06	2.34719e-06	2.34719e-06
	0.958959	0.205281	2.01881e-06	2.01881e-06	2.01881e-06	2.01881e-06	2.01881e-06	2.01881e-06	2.01881e-06
	0.960961	0.202773	1.73487e-06	1.73487e-06	1.73487e-06	1.73487e-06	1.73487e-06	1.73487e-06	1.73487e-06
	0.962963	0.20036	1.48958e-06	1.48958e-06	1.48958e-06	1.48958e-06	1.48958e-06	1.48958e-06	1.48958e-06
	0.964965	0.198041	1.27787e-06	1.27787e-06	1.27787e-06	1.27787e-06	1.27787e-06	1.27787e-06	1.27787e-06
	0.966967	0.195814	1.0953e-06	1.0953e-06	1.0953e-06	1.0953e-06	1.0953e-06	1.0953e-06	1.0953e-06
	0.968969	0.193676	9.38003e-07	9.38003e-07	9.38003e-07	9.38003e-07	9.38003e-07	9.38003e-07	9.38003e-07
	0.970971	0.191624	8.02601e-07	8.02601e-07	8.02601e-07	8.02601e-07	8.02601e-07	8.02601e-07	8.02601e-07
	0.972973	0.189657	6.86151e-07	6.86151e-07	6.86151e-07	6.86151e-07	6.86151e-07	6.86151e-07	6.86151e-07
	0.974975	0.187772	5.8609e-07	5.8609e-07	5.8609e-07	5.8609e-07	5.8609e-07	5.8609e-07	5.8609e-07
	0.976977	0.185967	5.00189e-07	5.00189e-07	5.00189e-07	5.00189e-07	5.00189e-07	5.00189e-07	5.00189e-07
	0.978979	0.184239	4.26509e-07	4.26509e-07	4.26509e-07	4.26509e-07	4.26509e-07	4.26509e-07	4.26509e-07
	0.980981	0.182585	3.63368e-07	3.63368e-07	3.63368e-07	3.63368e-07	3.63368e-07	3.63368e-07	3.63368e-07
	0.982983	0.181003	3.09307e-07	3.09307e-07	3.09307e-07	3.09307e-07	3.09307e-07	3.09307e-07	3.09307e-07
	0.984985	0.179491	2.63061e-07	2.63061e-07	2.63061e-07	2.63061e-07	2.63061e-07	2.63061e-07	2.63061e-07
	0.986987	0.178045	2.23537e-07	2.23537e-07	2.23537e-07	2.23537e-07	2.23537e-07	2.23537e-07	2.23537e-07
	0.988989	0.176662	1.89787e-07	1.89787e-07	1.89787e-07	1.89787e-07	1.89787e-07	1.89787e-07	1.89787e-07
	0.990991	0.175341	1.60993e-07	1.60993e-07	1.60993e-07	1.60993e-07	1.60993e-07	1.60993e-07	1.60993e-07
	0.992993	0.174078	1.3645e-07	1.3645e-07	1.3645e-07	1.3645e-07	1.3645e-07	1.3645e-07	1.3645e-07
	0.994995	0.172871	1.15549e-07	1.15549e-07	1.15549e-07	1.15549e-07	1.15549e-07	1.15549e-07	1.15549e-07
	0.996997	0.171717	9.77641e-08	9.77641e-08	9.77641e-08	9.77641e-08	9.77641e-08	9.77641e-08	9.77641e-08
	0.998999	0.170614	8.26455e-08	8.26455e-08	8.26455e-08	8.26455e-08	8.26455e-08	8.26455e-08	8.26455e-08
	1.001	0.169558	6.98046e-08	6.98046e-08	6.98046e-08	6.98046e-08	6.98046e-08	6.98046e-08	6.98046e-08
	1.003	0.168547	5.89078e-08	5.89078e-08	5.89078e-08	5.89078e-08	5.89078e-08	5.89078e-08	5.89078e-08
	1.00501	0.167579	4.96691e-08	4.96691e-08	4.96691e-08	4.96691e-08	4.96691e-08	4.96691e-08	4.96691e-08
	1.00701	0.16665	4.18432e-08	4.18432e-08	4.18432e-08	4.18432e-08	4.18432e-08	4.18432e-08	4.18432e-08
	1.00901	0.165759	3.52198e-08	3.52198e-08	3.52198e-08	3.52198e-08	3.52198e-08	3.52198e-08	3.52198e-08
	1.01101	0.164903	2.96193e-08	2.96193e-08	2.96193e-08	2.96193e-08	2.96193e-08	2.96193e-08	2.96193e-08
	1.01301	0.164079	2.48878e-08	2.48878e-08	2.48878e-08	2.48878e-08	2.48878e-08	2.48878e-08	2.48878e-08
	1.01502	0.163285	2.08941e-08	2.08941e-08	2.08941e-08	2.08941e-08	2.08941e-08	2.08941e-08	2.08941e-08
	1.01702	0.162518	1.75261e-08	1.75261e-08	1.75261e-08	1.75261e-08	1.75261e-08	1.75261e-08	1.75261e-08
	1.01902	0.161777	1.46883e-08	1.46883e-08	1.46883e-08	1.46883e-08	1.46883e-08	1.46883e-08	1.46883e-08
	1.02102	0.16106	1.22993e-08	1.22993e-08	1.22993e-08	1.22993e-08	1.22993e-08	1.22993e-08	1.22993e-08
	1.02302	0.160363	1.029e-08	1.029e-08	1.029e-08	1.029e-08	1.029e-08	1.029e-08	1.029e-08
	1.02503	0.159684	8.60151e-09	8.60151e-09	8.60151e-09	8.60151e-09	8.60151e-09	8.60151e-09	8.60151e-09
	1.02703	0.159023	7.18388e-09	7.18388e-09	7.18388e-09	7.18388e-09	7.18388e-09	7.18388e-09	7.18388e-09
	1.02903	0.158376	5.9947e-09	5.9947e-09	5.9947e-09	5.9947e-09	5.9947e-09	5.9947e-09	5.9947e-09
	1.03103	0.157742	4.99805e-09	4.99805e-09	4.99805e-09	4.99805e-09	4.99805e-09	4.99805e-09	4.99805e-09
	1.03303	0.157119	4.1635e-09	4.1635e-09	4.1635e-09	4.1635e-09	4.1635e-09	4.1635e-09	4.1635e-09
	1.03504	0.156505	3.4653e-09	3.4653e-09	3.4653e-09	3.4653e-09	3.4653e-09	3.4653e-09	3.4653e-09
	1.03704	0.155899	2.8817e-09	2.8817e-09	2.8817e-09	2.8817e-09	2.8817e-09	2.8817e-09	2.8817e-09
	1.03904	0.155298	2.39431e-09	2.39431e-09	2.39431e-09	2.39431e-09	2.39431e-09	2.39431e-09	2.39431e-09
	1.04104	0.154702	1.98763e-09	1.98763e-09	1.98763e-09	1.98763e-09	1.98763e-09	1.98763e-09	1.98763e-09
	1.04304	0.154108	1.64861e-09	1.64861e-09	1.64861e-09	1.64861e-09	1.64861e-09	1.64861e-09	1.64861e-09
	1.04505	0.153515	1.36623e-09	1.36623e-09	1.36623e-09	1.36623e-09	1.36623e-09	1.36623e-09	1.36623e-09
	1.04705	0.152922	1.13123e-09	1.13123e-09	1.13123e-09	1.13123e-09	1.13123e-09	1.13123e-09	1.13123e-09
	1.04905	0.152327	9.35852e-10	9.35852e-10	9.35852e-10	9.35852e-10	9.35852e-10	9.35852e-10	9.35852e-10
	1.05105	0.151729	7.73546e-10	7.73546e-10	7.73546e-10	7.73546e-10	7.73546e-10	7.73546e-10	7.73546e-10
	1.05305	0.151128	6.38837e-10	6.38837e-10	6.38837e-10	6.38837e-10	6.38837e-10	6.38837e-10	6.38837e-10
	1.05506	0.150521	5.27131e-10	5.27131e-10	5.27131e-10	5.27131e-10	5.27131e-10	5.27131e-10	5.27131e-10
	1.05706	0.149908	4.34582e-10	4.34582e-10	4.34582e-10	4.34582e-10	4.34582e-10	4.34582e-10	4.34582e-10
	1.05906	0.149288	3.57972e-10	3.57972e-10	3.57972e-10	3.57972e-10	3.57972e-10	3.57972e-10	3.57972e-10
	1.06106	0.14866	2.94613e-10	2.94613e-10	2.94613e-10	2.94613e-10	2.94613e-10	2.94613e-10	2.94613e-10
	1.06306	0.148023	2.42258e-10	2.42258e-10	2.42258e-10	2.42258e-10	2.42258e-10	2.42258e-10	2.42258e-10
	1.06507	0.147376	1.99035e-10	1.99035e-10	1.99035e-10	1.99035e-10	1.99035e-10	1.99035e-10	1.99035e-10
	1.06707	0.146719	1.63382e-10	1.63382e-10	1.63382e-10	1.63382e-10	1.63382e-10	1.63382e-10	1.63382e-10
	1.06907	0.14605	1.34e-10	1.34e-10	1.34e-10	1.34e-10	1.34e-10	1.34e-10	1.34e-10
	1.07107	0.14537	1.09807e-10	1.09807e-10	1.09807e-10	1.09807e-10	1.09807e-10	1.09807e-10	1.09807e-10
	1.07307	0.144677	8.99043e-11	8.99043e-11	8.99043e-11	8.99043e-11	8.99043e-11	8.99043e-11	8.99043e-11
	1.07508	0.143972	7.35453e-11	7.35453e-11	7.35453e-11	7.35453e-11	7.35453e-11	7.35453e-11	7.35453e-11
	1.07708	0.143253	6.0111e-11	6.0111e-11	6.0111e-11	6.0111e-11	6.0111e-11	6.0111e-11	6.0111e-11
	1.07908	0.14252	4.90882e-11	4.90882e-11	4.90882e-11	4.90882e-11	4.90882e-11	4.90882e-11	4.90882e-11
	1.08108	0.141774	4.00521e-11	4.00521e-11	4.00521e-11	4.00521e-11	4.00521e-11	4.00521e-11	4.00521e-11
	1.08308	0.141013	3.26511e-11	3.26511e-11	3.26511e-11	3.26511e-11	3.26511e-11	3.26511e-11	3.26511e-11
	1.08509	0.140237	2.65947e-11	2.65947e-11	2.65947e-11	2.65947e-11	2.65947e-11	2.65947e-11	2.65947e-11
	1.08709	0.139447	2.1643e-11	2.1643e-11	2.1643e-11	2.1643e-11	2.1643e-11	2.1643e-11	2.1643e-11
	1.08909	0.138642	1.7598e-11	1.7598e-11	1.7598e-11	1.7598e-11	1.7598e-11	1.7598e-11	1.7598e-11
	1.09109	0.137821	1.42967e-11	1.42967e-11	1.42967e-11	1.42967e-11	1.42967e-11	1.42967e-11	1.42967e-11
	1.09309	0.136986	1.16046e-11	1.16046e-11	1.16046e-11	1.16046e-11	1.16046e-11	1.16046e-11	1.16046e-11
	1.0951	0.136135	9.41132e-12	9.41132e-12	9.41132e-12	9.41132e-12	9.41132e-12	9.41132e-12	9.41132e-12
	1.0971	0.135269	7.62597e-12	7.62597e-12	7.62597e-12	7.62597e-12	7.62597e-12	7.62597e-12	7.62597e-12
	1.0991	0.134388	6.17397e-12	6.17397e-12	6.17397e-12	6.17397e-12	6.17397e-12	6.17397e-12	6.17397e-12
	1.1011	0.133492	4.99411e-12	4.99411e-12	4.99411e-12	4.99411e-12	4.99411e-12	4.99411e-12	4.99411e-12
	1.1031	0.132581	4.03624e-12	4.03624e-12	4.03624e-12	4.03624e-12	4.03624e-12	4.03624e-12	4.03624e-12
	1.10511	0.131655	3.25927e-12	3.25927e-12	3.25927e-12	3.25927e-12	3.25927e-12	3.25927e-12	3.25927e-12
	1.10711	0.130715	2.62959e-12	2.62959e-12	2.62959e-12	2.62959e-12	2.62959e-12	2.62959e-12	2.62959e-12
	1.10911	0.12976	2.11973e-12	2.11973e-12	2.11973e-12	2.11973e-12	2.11973e-12	2.11973e-12	2.11973e-12
	1.11111	0.128791	1.70725e-12	1.70725e-12	1.70725e-12	1.70725e-12	1.70725e-12	1.70725e-12	1.70725e-12
	1.11311	0.127808	1.37385e-12	1.37385e-12	1.37385e-12	1.37385e-12	1.37385e-12	1.37385e-12	1.37385e-12
	1.11512	0.126811	1.1046e-12	1.1046e-12	1.1046e-12	1.1046e-12	1.1046e-12	1.1046e-12	1.1046e-12
	1.11712	0.125801	8.87352e-13	8.87352e-13	8.87352e-13	8.87352e-13	8.87352e-13	8.87352e-13	8.87352e-13
	1.11912	0.124778	7.12215e-13	7.12215e-13	7.12215e-13	7.12215e-13	7.12215e-13	7.12215e-13	7.12215e-13
	1.12112	0.123742	5.71151e-13	5.71151e-13	5.71151e-13	5.71151e-13	5.71151e-13	5.71151e-13	5.71151e-13
	1.12312	0.122695	4.57631e-13	4.57631e-13	4.57631e-13	4.57631e-13	4.57631e-13	4.57631e-13	4.57631e-13
	1.12513	0.121635	3.66357e-13	3.66357e-13	3.66357e-13	3.66357e-13	3.66357e-13	3.66357e-13	3.66357e-13
	1.12713	0.120563	2.93034e-13	2.93034e-13	2.93034e-13	2.93034e-13	2.93034e-13	2.93034e-13	2.93034e-13
	1.12913	0.119481	2.34184e-13	2.34184e-13	2.34184e-13	2.34184e-13	2.34184e-13	2.34184e-13	2.34184e-13
	1.13113	0.118388	1.8699e-13	1.8699e-13	1.8699e-13	1.8699e-13	1.8699e-13	1.8699e-13	1.8699e-13
	1.13313	0.117285	1.49179e-13	1.49179e-13	1.49179e-13	1.49179e-13	1.49179e-13	1.49179e-13	1.49179e-13
	1.13514	0.116172	1.1891e-13	1.1891e-13	1.1891e-13	1.1891e-13	1.1891e-13	1.1891e-13	1.1891e-13
	1.13714	0.11505	9.47012e-14	9.47012e-14	9.47012e-14	9.47012e-14	9.47012e-14	9.47012e-14	9.47012e-14
	1.13914	0.113919	7.53558e-14	7.53558e-14	7.53558e-14	7.53558e-14	7.53558e-14	7.53558e-14	7.53558e-14
	1.14114	0.11278	5.99104e-14	5.99104e-14	5.99104e-14	5.99104e-14	5.99104e-14	5.99104e-14	5.99104e-14
	1.14314	0.111633	4.75897e-14	4.75897e-14	4.75897e-14	4.75897e-14	4.75897e-14	4.75897e-14	4.75897e-14
	1.14515	0.110479	3.77701e-14	3.77701e-14	3.77701e-14	3.77701e-14	3.77701e-14	3.77701e-14	3.77701e-14
	1.14715	0.109318	2.99507e-14	2.99507e-14	2.99507e-14	2.99507e-14	2.99507e-14	2.99507e-14	2.99507e-14
	1.14915	0.10815	2.37297e-14	2.37297e-14	2.37297e-14	2.37297e-14	2.37297e-14	2.37297e-14	2.37297e-14
	1.15115	0.106977	1.87845e-14	1.87845e-14	1.87845e-14	1.87845e-14	1.87845e-14	1.87845e-14	1.87845e-14
	1.15315	0.105799	1.48571e-14	1.48571e-14	1.48571e-14	1.48571e-14	1.48571e-14	1.48571e-14	1.48571e-14
	1.15516	0.104616	1.17406e-14	1.17406e-14	1.17406e-14	1.17406e-14	1.17406e-14	1.17406e-14	1.17406e-14
	1.15716	0.103429	9.26988e-15	9.26988e-15	9.26988e-15	9.26988e-15	9.26988e-15	9.26988e-15	9.26988e-15
	1.15916	0.102238	7.31276e-15	7.31276e-15	7.31276e-15	7.31276e-15	7.31276e-15	7.31276e-15	7.31276e-15
	1.16116	0.101044	5.76386e-15	5.76386e-15	5.76386e-15	5.76386e-15	5.76386e-15	5.76386e-15	5.76386e-15
	1.16316	0.099848	4.5391e-15	4.5391e-15	4.5391e-15	4.5391e-15	4.5391e-15	4.5391e-15	4.5391e-15
	1.16517	0.0986494	3.5715e-15	3.5715e-15	3.5715e-15	3.5715e-15	3.5715e-15	3.5715e-15	3.5715e-15
	1.16717	0.0974493	2.80773e-15	2.80773e-15	2.80773e-15	2.80773e-15	2.80773e-15	2.80773e-15	2.80773e-15
	1.16917	0.0962481	2.20539e-15	2.20539e-15	2.20539e-15	2.20539e-15	2.20539e-15	2.20539e-15	2.20539e-15
	1.17117	0.0950464	1.73078e-15	1.73078e-15	1.73078e-15	1.73078e-15	1.73078e-15	1.73078e-15	1.73078e-15
	1.17317	0.0938447	1.35713e-15	1.35713e-15	1.35713e-15	1.35713e-15	1.35713e-15	1.35713e-15	1.35713e-15
	1.17518	0.0926434	1.06322e-15	1.06322e-15	1.06322e-15	1.06322e-15	1.06322e-15	1.06322e-15	1.06322e-15
	1.17718	0.0914431	8.32247e-16	8.32247e-16	8.32247e-16	8.32247e-16	8.32247e-16	8.32247e-16	8.32247e-16
	1.17918	0.0902442	6.50887e-16	6.50887e-16	6.50887e-16	6.50887e-16	6.50887e-16	6.50887e-16	6.50887e-16
	1.18118	0.0890473	5.08608e-16	5.08608e-16	5.08608e-16	5.08608e-16	5.08608e-16	5.08608e-16	5.08608e-16
	1.18318	0.0878528	3.97087e-16	3.97087e-16	3.97087e-16	3.97087e-16	3.97087e-16	3.97087e-16	3.97087e-16
	1.18519	0.0866611	3.09751e-16	3.09751e-16	3.09751e-16	3.09751e-16	3.09751e-16	3.09751e-16	3.09751e-16
	1.18719	0.0854728	2.41415e-16	2.41415e-16	2.41415e-16	2.41415e-16	2.41415e-16	2.41415e-16	2.41415e-16
	1.18919	0.0842883	1.87992e-16	1.87992e-16	1.87992e-16	1.87992e-16	1.87992e-16	1.87992e-16	1.87992e-16
	1.19119	0.083108	1.46265e-16	1.46265e-16	1.46265e-16	1.46265e-16	1.46265e-16	1.46265e-16	1.46265e-16
	1.19319	0.0819324	1.13701e-16	1.13701e-16	1.13701e-16	1.13701e-16	1.13701e-16	1.13701e-16	1.13701e-16
	1.1952	0.0807619	8.83111e-17	8.83111e-17	8.83111e-17	8.83111e-17	8.83111e-17	8.83111e-17	8.83111e-17
	1.1972	0.0795969	6.85314e-17	6.85314e-17	6.85314e-17	6.85314e-17	6.85314e-17	6.85314e-17	6.85314e-17
	1.1992	0.0784379	5.31359e-17	5.31359e-17	5.31359e-17	5.31359e-17	5.31359e-17	5.31359e-17	5.31359e-17
	1.2012	0.0772851	4.11635e-17	4.11635e-17	4.11635e-17	4.11635e-17	4.11635e-17	4.11635e-17	4.11635e-17
	1.2032	0.076139	3.18611e-17	3.18611e-17	3.18611e-17	3.18611e-17	3.18611e-17	3.18611e-17	3.18611e-17
	1.20521	0.075	2.46396e-17	2.46396e-17	2.46396e-17	2.46396e-17	2.46396e-17	2.46396e-17	2.46396e-17
	1.20721	0.0738685	1.90384e-17	1.90384e-17	1.90384e-17	1.90384e-17	1.90384e-17	1.90384e-17	1.90384e-17
	1.20921	0.0727447	1.46978e-17	1.46978e-17	1.46978e-17	1.46978e-17	1.46978e-17	1.46978e-17	1.46978e-17
	1.21121	0.071629	1.1337e-17	1.1337e-17	1.1337e-17	1.1337e-17	1.1337e-17	1.1337e-17	1.1337e-17
	1.21321	0.0705218	8.73715e-18	8.73715e-18	8.73715e-18	8.73715e-18	8.73715e-18	8.73715e-18	8.73715e-18
	1.21522	0.0694234	6.72768e-18	6.72768e-18	6.72768e-18	6.72768e-18	6.72768e-18	6.72768e-18	6.72768e-18
	1.21722	0.0683341	5.1759e-18	5.1759e-18	5.1759e-18	5.1759e-18	5.1759e-18	5.1759e-18	5.1759e-18
	1.21922	0.0672541	3.9786e-18	3.9786e-18	3.9786e-18	3.9786e-18	3.9786e-18	3.9786e-18	3.9786e-18
	1.22122	0.0661838	3.05563e-18	3.05563e-18	3.05563e-18	3.05563e-18	3.05563e-18	3.05563e-18	3.05563e-18
	1.22322	0.0651235	2.34474e-18	2.34474e-18	2.34474e-18	2.34474e-18	2.34474e-18	2.34474e-18	2.34474e-18
	1.22523	0.0640733	1.79768e-18	1.79768e-18	1.79768e-18	1.79768e-18	1.79768e-18	1.79768e-18	1.79768e-18
	1.22723	0.0630336	1.37707e-18	1.37707e-18	1.37707e-18	1.37707e-18	1.37707e-18	1.37707e-18	1.37707e-18
	1.22923	0.0620045	1.05396e-18	1.05396e-18	1.05396e-18	1.05396e-18	1.05396e-18	1.05396e-18	1.05396e-18
	1.23123	0.0609864	8.05965e-19	8.05965e-19	8.05965e-19	8.05965e-19	8.05965e-19	8.05965e-19	8.05965e-19
	1.23323	0.0599794	6.15791e-19	6.15791e-19	6.15791e-19	6.15791e-19	6.15791e-19	6.15791e-19	6.15791e-19
	1.23524	0.0589837	4.70084e-19	4.70084e-19	4.70084e-19	4.70084e-19	4.70084e-19	4.70084e-19	4.70084e-19
	1.23724	0.0579995	3.58543e-19	3.58543e-19	3.58543e-19	3.58543e-19	3.58543e-19	3.58543e-19	3.58543e-19
	1.23924	0.057027	2.73232e-19	2.73232e-19	2.73232e-19	2.73232e-19	2.73232e-19	2.73232e-19	2.73232e-19
	1.24124	0.0560663	2.0804e-19	2.0804e-19	2.0804e-19	2.0804e-19	2.0804e-19	2.0804e-19	2.0804e-19
	1.24324	0.0551177	1.58266e-19	1.58266e-19	1.58266e-19	1.58266e-19	1.58266e-19	1.58266e-19	1.58266e-19
	1.24525	0.0541812	1.20296e-19	1.20296e-19	1.20296e-19	1.20296e-19	1.20296e-19	1.20296e-19	1.20296e-19
	1.24725	0.053257	9.13569e-20	9.13569e-20	9.13569e-20	9.13569e-20	9.13569e-20	9.13569e-20	9.13569e-20
	1.24925	0.0523452	6.93194e-20	6.93194e-20	6.93194e-20	6.93194e-20	6.93194e-20	6.93194e-20	6.93194e-20
	1.25125	0.0514459	5.25525e-20	5.25525e-20	5.25525e-20	5.25525e-20	5.25525e-20	5.25525e-20	5.25525e-20
	1.25325	0.0505593	3.98067e-20	3.98067e-20	3.98067e-20	3.98067e-20	3.98067e-20	3.98067e-20	3.98067e-20
	1.25526	0.0496853	3.01262e-20	3.01262e-20	3.01262e-20	3.01262e-20	3.01262e-20	3.01262e-20	3.01262e-20
	1.25726	0.0488242	2.27801e-20	2.27801e-20	2.27801e-20	2.27801e-20	2.27801e-20	2.27801e-20	2.27801e-20
	1.25926	0.0479759	1.72105e-20	1.72105e-20	1.72105e-20	1.72105e-20	1.72105e-20	1.72105e-20	1.72105e-20
	1.26126	0.0471405	1.29913e-20	1.29913e-20	1.29913e-20	1.29913e-20	1.29913e-20	1.29913e-20	1.29913e-20
	1.26326	0.0463181	9.79805e-21	9.79805e-21	9.79805e-21	9.79805e-21	9.79805e-21	9.79805e-21	9.79805e-21
	1.26527	0.0455087	7.3833e-21	7.3833e-21	7.3833e-21	7.3833e-21	7.3833e-21	7.3833e-21	7.3833e-21
	1.26727	0.0447123	5.55885e-21	5.55885e-21	5.55885e-21	5.55885e-21	5.55885e-21	5.55885e-21	5.55885e-21
	1.26927	0.043929	4.18162e-21	4.18162e-21	4.18162e-21	4.18162e-21	4.18162e-21	4.18162e-21	4.18162e-21
	1.27127	0.0431587	3.14289e-21	3.14289e-21	3.14289e-21	3.14289e-21	3.14289e-21	3.14289e-21	3.14289e-21
	1.27327	0.0424015	2.36014e-21	2.36014e-21	2.36014e-21	2.36014e-21	2.36014e-21	2.36014e-21	2.36014e-21
	1.27528	0.0416574	1.77081e-21	1.77081e-21	1.77081e-21	1.77081e-21	1.77081e-21	1.77081e-21	1.77081e-21
	1.27728	0.0409263	1.32748e-21	1.32748e-21	1.32748e-21	1.32748e-21	1.32748e-21	1.32748e-21	1.32748e-21
	1.27928	0.0402083	9.94288e-22	9.94288e-22	9.94288e-22	9.94288e-22	9.94288e-22	9.94288e-22	9.94288e-22
	1.28128	0.0395032	7.4408e-22	7.4408e-22	7.4408e-22	7.4408e-22	7.4408e-22	7.4408e-22	7.4408e-22
	1.28328	0.0388111	5.56354e-22	5.56354e-22	5.56354e-22	5.56354e-22	5.56354e-22	5.56354e-22	5.56354e-22
	1.28529	0.0381319	4.15631e-22	4.15631e-22	4.15631e-22	4.15631e-22	4.15631e-22	4.15631e-22	4.15631e-22
	1.28729	0.0374655	3.10233e-22	3.10233e-22	3.10233e-22	3.10233e-22	3.10233e-22	3.10233e-22	3.10233e-22
	1.28929	0.036812	2.31363e-22	2.31363e-22	2.31363e-22	2.31363e-22	2.31363e-22	2.31363e-22	2.31363e-22
	1.29129	0.0361711	1.72395e-22	1.72395e-22	1.72395e-22	1.72395e-22	1.72395e-22	1.72395e-22	1.72395e-22
	1.29329	0.0355429	1.28345e-22	1.28345e-22	1.28345e-22	1.28345e-22	1.28345e-22	1.28345e-22	1.28345e-22
	1.2953	0.0349273	9.54682e-23	9.54682e-23	9.54682e-23	9.54682e-23	9.54682e-23	9.54682e-23	9.54682e-23
	1.2973	0.0343241	7.09517e-23	7.09517e-23	7.09517e-23	7.09517e-23	7.09517e-23	7.09517e-23	7.09517e-23
	1.2993	0.0337334	5.26855e-23	5.26855e-23	5.26855e-23	5.26855e-23	5.26855e-23	5.26855e-23	5.26855e-23
	1.3013	0.0331549	3.90881e-23	3.90881e-23	3.90881e-23	3.90881e-23	3.90881e-23	3.90881e-23	3.90881e-23
	1.3033	0.0325887	2.89749e-23	2.89749e-23	2.89749e-23	2.89749e-23	2.89749e-23	2.89749e-23	2.89749e-23
	1.30531	0.0320345	2.14597e-23	2.14597e-23	2.14597e-23	2.14597e-23	2.14597e-23	2.14597e-23	2.14597e-23
	1.30731	0.0314922	1.588e-23	1.588e-23	1.588e-23	1.588e-23	1.588e-23	1.588e-23	1.588e-23
	1.30931	0.0309618	1.17409e-23	1.17409e-23	1.17409e-23	1.17409e-23	1.17409e-23	1.17409e-23	1.17409e-23
	1.31131	0.0304432	8.67319e-24	8.67319e-24	8.67319e-24	8.67319e-24	8.67319e-24	8.67319e-24	8.67319e-24
	1.31331	0.0299361	6.40147e-24	6.40147e-24	6.40147e-24	6.40147e-24	6.40147e-24	6.40147e-24	6.40147e-24
	1.31532	0.0294405	4.72068e-24	4.72068e-24	4.72068e-24	4.72068e-24	4.72068e-24	4.72068e-24	4.72068e-24
	1.31732	0.0289562	3.4782e-24	3.4782e-24	3.4782e-24	3.4782e-24	3.4782e-24	3.4782e-24	3.4782e-24
	1.31932	0.0284832	2.56053e-24	2.56053e-24	2.56053e-24	2.56053e-24	2.56053e-24	2.56053e-24	2.56053e-24
	1.32132	0.0280211	1.88334e-24	1.88334e-24	1.88334e-24	1.88334e-24	1.88334e-24	1.88334e-24	1.88334e-24
	1.32332	0.02757	1.38405e-24	1.38405e-24	1.38405e-24	1.38405e-24	1.38405e-24	1.38405e-24	1.38405e-24
	1.32533	0.0271297	1.01625e-24	1.01625e-24	1.01625e-24	1.01625e-24	1.01625e-24	1.01625e-24	1.01625e-24
	1.32733	0.0266999	7.45543e-25	7.45543e-25	7.45543e-25	7.45543e-25	7.45543e-25	7.45543e-25	7.45543e-25
	1.32933	0.0262806	5.46475e-25	5.46475e-25	5.46475e-25	5.46475e-25	5.46475e-25	5.46475e-25	5.46475e-25
	1.33133	0.0258716	4.00214e-25	4.00214e-25	4.00214e-25	4.00214e-25	4.00214e-25	4.00214e-25	4.00214e-25
	1.33333	0.0254728	2.92846e-25	2.92846e-25	2.92846e-25	2.92846e-25	2.92846e-25	2.92846e-25	2.92846e-25
	1.33534	0.0250839	2.14097e-25	2.14097e-25	2.14097e-25	2.14097e-25	2.14097e-25	2.14097e-25	2.14097e-25
	1.33734	0.0247049	1.56389e-25	1.56389e-25	1.56389e-25	1.56389e-25	1.56389e-25	1.56389e-25	1.56389e-25
	1.33934	0.0243355	1.14137e-25	1.14137e-25	1.14137e-25	1.14137e-25	1.14137e-25	1.14137e-25	1.14137e-25
	1.34134	0.0239757	8.32283e-26	8.32283e-26	8.32283e-26	8.32283e-26	8.32283e-26	8.32283e-26	8.32283e-26
	1.34334	0.0236251	6.06374e-26	6.06374e-26	6.06374e-26	6.06374e-26	6.06374e-26	6.06374e-26	6.06374e-26
	1.34535	0.0232838	4.41403e-26	4.41403e-26	4.41403e-26	4.41403e-26	4.41403e-26	4.41403e-26	4.41403e-26
	1.34735	0.0229514	3.21036e-26	3.21036e-26	3.21036e-26	3.21036e-26	3.21036e-26	3.21036e-26	3.21036e-26
	1.34935	0.0226279	2.3329e-26	2.3329e-26	2.3329e-26	2.3329e-26	2.3329e-26	2.3329e-26	2.3329e-26
	1.35135	0.0223131	1.69381e-26	1.69381e-26	1.69381e-26	1.69381e-26	1.69381e-26	1.69381e-26	1.69381e-26
	1.35335	0.0220068	1.22873e-26	1.22873e-26	1.22873e-26	1.22873e-26	1.22873e-26	1.22873e-26	1.22873e-26
	1.35536	0.0217088	8.90583e-27	8.90583e-27	8.90583e-27	8.90583e-27	8.90583e-27	8.90583e-27	8.90583e-27
	1.35736	0.021419	6.44935e-27	6.44935e-27	6.44935e-27	6.44935e-27	6.44935e-27	6.44935e-27	6.44935e-27
	1.35936	0.0211373	4.66641e-27	4.66641e-27	4.66641e-27	4.66641e-27	4.66641e-27	4.66641e-27	4.66641e-27
	1.36136	0.0208633	3.37344e-27	3.37344e-27	3.37344e-27	3.37344e-27	3.37344e-27	3.37344e-27	3.37344e-27
	1.36336	0.0205971	2.43663e-27	2.43663e-27	2.43663e-27	2.43663e-27	2.43663e-27	2.43663e-27	2.43663e-27
	1.36537	0.0203383	1.75845e-27	1.75845e-27	1.75845e-27	1.75845e-27	1.75845e-27	1.75845e-27	1.75845e-27
	1.36737	0.0200869	1.26792e-27	1.26792e-27	1.26792e-27	1.26792e-27	1.26792e-27	1.26792e-27	1.26792e-27
	1.36937	0.0198427	9.13446e-28	9.13446e-28	9.13446e-28	9.13446e-28	9.13446e-28	9.13446e-28	9.13446e-28
	1.37137	0.0196055	6.57501e-28	6.57501e-28	6.57501e-28	6.57501e-28	6.57501e-28	6.57501e-28	6.57501e-28
	1.37337	0.0193752	4.72863e-28	4.72863e-28	4.72863e-28	4.72863e-28	4.72863e-28	4.72863e-28	4.72863e-28
	1.37538	0.0191515	3.3978e-28	3.3978e-28	3.3978e-28	3.3978e-28	3.3978e-28	3.3978e-28	3.3978e-28
	1.37738	0.0189345	2.43941e-28	2.43941e-28	2.43941e-28	2.43941e-28	2.43941e-28	2.43941e-28	2.43941e-28
	1.37938	0.0187238	1.74984e-28	1.74984e-28	1.74984e-28	1.74984e-28	1.74984e-28	1.74984e-28	1.74984e-28
	1.38138	0.0185193	1.25411e-28	1.25411e-28	1.25411e-28	1.25411e-28	1.25411e-28	1.25411e-28	1.25411e-28
	1.38338	0.0183209	8.98041e-29	8.98041e-29	8.98041e-29	8.98041e-29	8.98041e-29	8.98041e-29	8.98041e-29
	1.38539	0.0181284	6.42513e-29	6.42513e-29	6.42513e-29	6.42513e-29	6.42513e-29	6.42513e-29	6.42513e-29
	1.38739	0.0179417	4.59296e-29	4.59296e-29	4.59296e-29	4.59296e-29	4.59296e-29	4.59296e-29	4.59296e-29
	1.38939	0.0177606	3.28041e-29	3.28041e-29	3.28041e-29	3.28041e-29	3.28041e-29	3.28041e-29	3.28041e-29
	1.39139	0.0175849	2.34093e-29	2.34093e-29	2.34093e-29	2.34093e-29	2.34093e-29	2.34093e-29	2.34093e-29
	1.39339	0.0174146	1.66906e-29	1.66906e-29	1.66906e-29	1.66906e-29	1.66906e-29	1.66906e-29	1.66906e-29
	1.3954	0.0172495	1.189e-29	1.189e-29	1.189e-29	1.189e-29	1.189e-29	1.189e-29	1.189e-29
	1.3974	0.0170894	8.4628e-30	8.4628e-30	8.4628e-30	8.4628e-30	8.4628e-30	8.4628e-30	8.4628e-30
	1.3994	0.0169342	6.01828e-30	6.01828e-30	6.01828e-30	6.01828e-30	6.01828e-30	6.01828e-30	6.01828e-30
	1.4014	0.0167838	4.27617e-30	4.27617e-30	4.27617e-30	4.27617e-30	4.27617e-30	4.27617e-30	4.27617e-30
	1.4034	0.016638	3.03573e-30	3.03573e-30	3.03573e-30	3.03573e-30	3.03573e-30	3.03573e-30	3.03573e-30
	1.40541	0.0164967	2.15325e-30	2.15325e-30	2.15325e-30	2.15325e-30	2.15325e-30	2.15325e-30	2.15325e-30
	1.40741	0.0163597	1.52599e-30	1.52599e-30	1.52599e-30	1.52599e-30	1.52599e-30	1.52599e-30	1.52599e-30
	1.40941	0.0162269	1.08052e-30	1.08052e-30	1.08052e-30	1.08052e-30	1.08052e-30	1.08052e-30	1.08052e-30
	1.41141	0.0160983	7.6443e-31	7.6443e-31	7.6443e-31	7.6443e-31	7.6443e-31	7.6443e-31	7.6443e-31
	1.41341	0.0159736	5.40341e-31	5.40341e-31	5.40341e-31	5.40341e-31	5.40341e-31	5.40341e-31	5.40341e-31
	1.41542	0.0158528	3.81613e-31	3.81613e-31	3.81613e-31	3.81613e-31	3.81613e-31	3.81613e-31	3.81613e-31
	1.41742	0.0157357	2.69279e-31	2.69279e-31	2.69279e-31	2.69279e-31	2.69279e-31	2.69279e-31	2.69279e-31
	1.41942	0.0156222	1.89848e-31	1.89848e-31	1.89848e-31	1.89848e-31	1.89848e-31	1.89848e-31	1.89848e-31
	1.42142	0.0155123	1.33732e-31	1.33732e-31	1.33732e-31	1.33732e-31	1.33732e-31	1.33732e-31	1.33732e-31
	1.42342	0.0154057	9.41213e-32	9.41213e-32	9.41213e-32	9.41213e-32	9.41213e-32	9.41213e-32	9.41213e-32
	1.42543	0.0153023	6.61859e-32	6.61859e-32	6.61859e-32	6.61859e-32	6.61859e-32	6.61859e-32	6.61859e-32
	1.42743	0.0152022	4.65016e-32	4.65016e-32	4.65016e-32	4.65016e-32	4.65016e-32	4.65016e-32	4.65016e-32
	1.42943	0.015105	3.26434e-32	3.26434e-32	3.26434e-32	3.26434e-32	3.26434e-32	3.26434e-32	3.26434e-32
	1.43143	0.0150109	2.28953e-32	2.28953e-32	2.28953e-32	2.28953e-32	2.28953e-32	2.28953e-32	2.28953e-32
	1.43343	0.0149196	1.60444e-32	1.60444e-32	1.60444e-32	1.60444e-32	1.60444e-32	1.60444e-32	1.60444e-32
	1.43544	0.014831	1.12337e-32	1.12337e-32	1.12337e-32	1.12337e-32	1.12337e-32	1.12337e-32	1.12337e-32
	1.43744	0.0147451	7.85867e-33	7.85867e-33	7.85867e-33	7.85867e-33	7.85867e-33	7.85867e-33	7.85867e-33
	1.43944	0.0146617	5.49287e-33	5.49287e-33	5.49287e-33	5.49287e-33	5.49287e-33	5.49287e-33	5.49287e-33
	1.44144	0.0145808	3.83596e-33	3.83596e-33	3.83596e-33	3.83596e-33	3.83596e-33	3.83596e-33	3.83596e-33
	1.44344	0.0145022	2.67653e-33	2.67653e-33	2.67653e-33	2.67653e-33	2.67653e-33	2.67653e-33	2.67653e-33
	1.44545	0.014426	1.86593e-33	1.86593e-33	1.86593e-33	1.86593e-33	1.86593e-33	1.86593e-33	1.86593e-33
	1.44745	0.0143519	1.2997e-33	1.2997e-33	1.2997e-33	1.2997e-33	1.2997e-33	1.2997e-33	1.2997e-33
	1.44945	0.01428	9.04519e-34	9.04519e-34	9.04519e-34	9.04519e-34	9.04519e-34	9.04519e-34	9.04519e-34
	1.45145	0.01421	6.28949e-34	6.28949e-34	6.28949e-34	6.28949e-34	6.28949e-34	6.28949e-34	6.28949e-34
	1.45345	0.0141421	4.36956e-34	4.36956e-34	4.36956e-34	4.36956e-34	4.36956e-34	4.36956e-34	4.36956e-34
	1.45546	0.014076	3.03308e-34	3.03308e-34	3.03308e-34	3.03308e-34	3.03308e-34	3.03308e-34	3.03308e-34
	1.45746	0.0140117	2.10356e-34	2.10356e-34	2.10356e-34	2.10356e-34	2.10356e-34	2.10356e-34	2.10356e-34
	1.45946	0.0139491	1.45764e-34	1.45764e-34	1.45764e-34	1.45764e-34	1.45764e-34	1.45764e-34	1.45764e-34
	1.46146	0.0138881	1.00919e-34	1.00919e-34	1.00919e-34	1.00919e-34	1.00919e-34	1.00919e-34	1.00919e-34
	1.46346	0.0138288	6.98098e-35	6.98098e-35	6.98098e-35	6.98098e-35	6.98098e-35	6.98098e-35	6.98098e-35
	1.46547	0.0137709	4.82488e-35	4.82488e-35	4.82488e-35	4.82488e-35	4.82488e-35	4.82488e-35	4.82488e-35
	1.46747	0.0137145	3.33181e-35	3.33181e-35	3.33181e-35	3.33181e-35	3.33181e-35	3.33181e-35	3.33181e-35
	1.46947	0.0136595	2.29879e-35	2.29879e-35	2.29879e-35	2.29879e-35	2.29879e-35	2.29879e-35	2.29879e-35
	1.47147	0.0136058	1.58468e-35	1.58468e-35	1.58468e-35	1.58468e-35	1.58468e-35	1.58468e-35	1.58468e-35
	1.47347	0.0135534	1.09147e-35	1.09147e-35	1.09147e-35	1.09147e-35	1.09147e-35	1.09147e-35	1.09147e-35
	1.47548	0.0135021	7.51109e-36	7.51109e-36	7.51109e-36	7.51109e-36	7.51109e-36	7.51109e-36	7.51109e-36
	1.47748	0.0134521	5.16441e-36	5.16441e-36	5.16441e-36	5.16441e-36	5.16441e-36	5.16441e-36	5.16441e-36
	1.47948	0.0134031	3.54783e-36	3.54783e-36	3.54783e-36	3.54783e-36	3.54783e-36	3.54783e-36	3.54783e-36
	1.48148	0.0133551	2.43517e-36	2.43517e-36	2.43517e-36	2.43517e-36	2.43517e-36	2.43517e-36	2.43517e-36
	1.48348	0.0133081	1.67001e-36	1.67001e-36	1.67001e-36	1.67001e-36	1.67001e-36	1.67001e-36	1.67001e-36
	1.48549	0.0132621	1.14429e-36	1.14429e-36	1.14429e-36	1.14429e-36	1.14429e-36	1.14429e-36	1.14429e-36
	1.48749	0.013217	7.83385e-37	7.83385e-37	7.83385e-37	7.83385e-37	7.83385e-37	7.83385e-37	7.83385e-37
	1.48949	0.0131727	5.35846e-37	5.35846e-37	5.35846e-37	5.35846e-37	5.35846e-37	5.35846e-37	5.35846e-37
	1.49149	0.0131292	3.66209e-37	3.66209e-37	3.66209e-37	3.66209e-37	3.66209e-37	3.66209e-37	3.66209e-37
	1.49349	0.0130865	2.50059e-37	2.50059e-37	2.50059e-37	2.50059e-37	2.50059e-37	2.50059e-37	2.50059e-37
	1.4955	0.0130444	1.70601e-37	1.70601e-37	1.70601e-37	1.70601e-37	1.70601e-37	1.70601e-37	1.70601e-37
	1.4975	0.0130031	1.16291e-37	1.16291e-37	1.16291e-37	1.16291e-37	1.16291e-37	1.16291e-37	1.16291e-37
	1.4995	0.0129624	7.92013e-38	7.92013e-38	7.92013e-38	7.92013e-38	7.92013e-38	7.92013e-38	7.92013e-38
	1.5015	0.0129222	5.38945e-38	5.38945e-38	5.38945e-38	5.38945e-38	5.38945e-38	5.38945e-38	5.38945e-38
	1.5035	0.0128827	3.66422e-38	3.66422e-38	3.66422e-38	3.66422e-38	3.66422e-38	3.66422e-38	3.66422e-38
	1.50551	0.0128437	2.4891e-38	2.4891e-38	2.4891e-38	2.4891e-38	2.4891e-38	2.4891e-38	2.4891e-38
	1.50751	0.0128051	1.68939e-38	1.68939e-38	1.68939e-38	1.68939e-38	1.68939e-38	1.68939e-38	1.68939e-38
	1.50951	0.0127671	1.14562e-38	1.14562e-38	1.14562e-38	1.14562e-38	1.14562e-38	1.14562e-38	1.14562e-38
	1.51151	0.0127294	7.76203e-39	7.76203e-39	7.76203e-39	7.76203e-39	7.76203e-39	7.76203e-39	7.76203e-39
	1.51351	0.0126922	5.25454e-39	5.25454e-39	5.25454e-39	5.25454e-39	5.25454e-39	5.25454e-39	5.25454e-39
	1.51552	0.0126553	3.55402e-39	3.55402e-39	3.55402e-39	3.55402e-39	3.55402e-39	3.55402e-39	3.55402e-39
	1.51752	0.0126188	2.40175e-39	2.40175e-39	2.40175e-39	2.40175e-39	2.40175e-39	2.40175e-39	2.40175e-39
	1.51952	0.0125825	1.62167e-39	1.62167e-39	1.62167e-39	1.62167e-39	1.62167e-39	1.62167e-39	1.62167e-39
	1.52152	0.0125466	1.09401e-39	1.09401e-39	1.09401e-39	1.09401e-39	1.09401e-39	1.09401e-39	1.09401e-39
	1.52352	0.012511	7.374e-40	7.374e-40	7.374e-40	7.374e-40	7.374e-40	7.374e-40	7.374e-40
	1.52553	0.0124756	4.96604e-40	4.96604e-40	4.96604e-40	4.96604e-40	4.96604e-40	4.96604e-40	4.96604e-40
	1.52753	0.0124404	3.34151e-40	3.34151e-40	3.34151e-40	3.34151e-40	3.34151e-40	3.34151e-40	3.34151e-40
	1.52953	0.0124054	2.24646e-40	2.24646e-40	2.24646e-40	2.24646e-40	2.24646e-40	2.24646e-40	2.24646e-40
	1.53153	0.0123706	1.50897e-40	1.50897e-40	1.50897e-40	1.50897e-40	1.50897e-40	1.50897e-40	1.50897e-40
	1.53353	0.0123359	1.01271e-40	1.01271e-40	1.01271e-40	1.01271e-40	1.01271e-40	1.01271e-40	1.01271e-40
	1.53554	0.0123014	6.79073e-41	6.79073e-41	6.79073e-41	6.79073e-41	6.79073e-41	6.79073e-41	6.79073e-41
	1.53754	0.012267	4.54958e-41	4.54958e-41	4.54958e-41	4.54958e-41	4.54958e-41	4.54958e-41	4.54958e-41
	1.53954	0.0122328	3.04544e-41	3.04544e-41	3.04544e-41	3.04544e-41	3.04544e-41	3.04544e-41	3.04544e-41
	1.54154	0.0121986	2.03683e-41	2.03683e-41	2.03683e-41	2.03683e-41	2.03683e-41	2.03683e-41	2.03683e-41
	1.54354	0.0121645	1.36108e-41	1.36108e-41	1.36108e-41	1.36108e-41	1.36108e-41	1.36108e-41	1.36108e-41
	1.54555	0.0121304	9.08734e-42	9.08734e-42	9.08734e-42	9.08734e-42	9.08734e-42	9.08734e-42	9.08734e-42
	1.54755	0.0120964	6.06198e-42	6.06198e-42	6.06198e-42	6.06198e-42	6.06198e-42	6.06198e-42	6.06198e-42
	1.54955	0.0120624	4.04033e-42	4.04033e-42	4.04033e-42	4.04033e-42	4.04033e-42	4.04033e-42	4.04033e-42
	1.55155	0.0120285	2.69057e-42	2.69057e-42	2.69057e-42	2.69057e-42	2.69057e-42	2.69057e-42	2.69057e-42
	1.55355	0.0119945	1.79018e-42	1.79018e-42	1.79018e-42	1.79018e-42	1.79018e-42	1.79018e-42	1.79018e-42
	1.55556	0.0119606	1.19007e-42	1.19007e-42	1.19007e-42	1.19007e-42	1.19007e-42	1.19007e-42	1.19007e-42
	1.55756	0.0119266	7.90447e-43	7.90447e-43	7.90447e-43	7.90447e-43	7.90447e-43	7.90447e-43	7.90447e-43
	1.55956	0.0118926	5.24564e-43	5.24564e-43	5.24564e-43	5.24564e-43	5.24564e-43	5.24564e-43	5.24564e-43
	1.56156	0.0118586	3.47815e-43	3.47815e-43	3.47815e-43	3.47815e-43	3.47815e-43	3.47815e-43	3.47815e-43
	1.56356	0.0118245	2.30422e-43	2.30422e-43	2.30422e-43	2.30422e-43	2.30422e-43	2.30422e-43	2.30422e-43
	1.56557	0.0117904	1.52518e-43	1.52518e-43	1.52518e-43	1.52518e-43	1.52518e-43	1.52518e-43	1.52518e-43
	1.56757	0.0117562	1.00866e-43	1.00866e-43	1.00866e-43	1.00866e-43	1.00866e-43	1.00866e-43	1.00866e-43
	1.56957	0.0117219	6.66491e-44	6.66491e-44	6.66491e-44	6.66491e-44	6.66491e-44	6.66491e-44	6.66491e-44
	1.57157	0.0116876	4.40015e-44	4.40015e-44	4.40015e-44	4.40015e-44	4.40015e-44	4.40015e-44	4.40015e-44
	1.57357	0.0116532	2.90245e-44	2.90245e-44	2.90245e-44	2.90245e-44	2.90245e-44	2.90245e-44	2.90245e-44
	1.57558	0.0116186	1.91288e-44	1.91288e-44	1.91288e-44	1.91288e-44	1.91288e-44	1.91288e-44	1.91288e-44
	1.57758	0.011584	1.2596e-44	1.2596e-44	1.2596e-44	1.2596e-44	1.2596e-44	1.2596e-44	1.2596e-44
	1.57958	0.0115493	8.28715e-45	8.28715e-45	8.28715e-45	8.28715e-45	8.28715e-45	8.28715e-45	8.28715e-45
	1.58158	0.0115145	5.44755e-45	5.44755e-45	5.44755e-45	5.44755e-45	5.44755e-45	5.44755e-45	5.44755e-45
	1.58358	0.0114796	3.57785e-45	3.57785e-45	3.57785e-45	3.57785e-45	3.57785e-45	3.57785e-45	3.57785e-45
	1.58559	0.0114446	2.34783e-45	2.34783e-45	2.34783e-45	2.34783e-45	2.34783e-45	2.34783e-45	2.34783e-45
	1.58759	0.0114094	1.53935e-45	1.53935e-45	1.53935e-45	1.53935e-45	1.53935e-45	1.53935e-45	1.53935e-45
	1.58959	0.0113741	1.0084e-45	1.0084e-45	1.0084e-45	1.0084e-45	1.0084e-45	1.0084e-45	1.0084e-45
	1.59159	0.0113387	6.60009e-46	6.60009e-46	6.60009e-46	6.60009e-46	6.60009e-46	6.60009e-46	6.60009e-46
	1.59359	0.0113032	4.31612e-46	4.31612e-46	4.31612e-46	4.31612e-46	4.31612e-46	4.31612e-46	4.31612e-46
	1.5956	0.0112675	2.82008e-46	2.82008e-46	2.82008e-46	2.82008e-46	2.82008e-46	2.82008e-46	2.82008e-46
	1.5976	0.0112317	1.841e-46	1.841e-46	1.841e-46	1.841e-46	1.841e-46	1.841e-46	1.841e-46
	1.5996	0.0111958	1.2008e-46	1.2008e-46	1.2008e-46	1.2008e-46	1.2008e-46	1.2008e-46	1.2008e-46
	1.6016	0.0111597	7.82552e-47	7.82552e-47	7.82552e-47	7.82552e-47	7.82552e-47	7.82552e-47	7.82552e-47
	1.6036	0.0111234	5.09542e-47	5.09542e-47	5.09542e-47	5.09542e-47	5.09542e-47	5.09542e-47	5.09542e-47
	1.60561	0.0110871	3.3149e-47	3.3149e-47	3.3149e-47	3.3149e-47	3.3149e-47	3.3149e-47	3.3149e-47
	1.60761	0.0110506	2.1547e-47	2.1547e-47	2.1547e-47	2.1547e-47	2.1547e-47	2.1547e-47	2.1547e-47
	1.60961	0.0110139	1.39935e-47	1.39935e-47	1.39935e-47	1.39935e-47	1.39935e-47	1.39935e-47	1.39935e-47
	1.61161	0.0109771	9.08012e-48	9.08012e-48	9.08012e-48	9.08012e-48	9.08012e-48	9.08012e-48	9.08012e-48
	1.61361	0.0109401	5.88682e-48	5.88682e-48	5.88682e-48	5.88682e-48	5.88682e-48	5.88682e-48	5.88682e-48
	1.61562	0.010903	3.81325e-48	3.81325e-48	3.81325e-48	3.81325e-48	3.81325e-48	3.81325e-48	3.81325e-48
	1.61762	0.0108658	2.46793e-48	2.46793e-48	2.46793e-48	2.46793e-48	2.46793e-48	2.46793e-48	2.46793e-48
	1.61962	0.0108284	1.59587e-48	1.59587e-48	1.59587e-48	1.59587e-48	1.59587e-48	1.59587e-48	1.59587e-48
	1.62162	0.0107908	1.03106e-48	1.03106e-48	1.03106e-48	1.03106e-48	1.03106e-48	1.03106e-48	1.03106e-48
	1.62362	0.0107531	6.65575e-49	6.65575e-49	6.65575e-49	6.65575e-49	6.65575e-49	6.65575e-49	6.65575e-49
	1.62563	0.0107153	4.29273e-49	4.29273e-49	4.29273e-49	4.29273e-49	4.29273e-49	4.29273e-49	4.29273e-49
	1.62763	0.0106773	2.76627e-49	2.76627e-49	2.76627e-49	2.76627e-49	2.76627e-49	2.76627e-49	2.76627e-49
	1.62963	0.0106391	1.78107e-49	1.78107e-49	1.78107e-49	1.78107e-49	1.78107e-49	1.78107e-49	1.78107e-49
	1.63163	0.0106008	1.14576e-49	1.14576e-49	1.14576e-49	1.14576e-49	1.14576e-49	1.14576e-49	1.14576e-49
	1.63363	0.0105624	7.36423e-50	7.36423e-50	7.36423e-50	7.36423e-50	7.36423e-50	7.36423e-50	7.36423e-50
	1.63564	0.0105238	4.7292e-50	4.7292e-50	4.7292e-50	4.7292e-50	4.7292e-50	4.7292e-50	4.7292e-50
	1.63764	0.0104851	3.03439e-50	3.03439e-50	3.03439e-50	3.03439e-50	3.03439e-50	3.03439e-50	3.03439e-50
	1.63964	0.0104462	1.94527e-50	1.94527e-50	1.94527e-50	1.94527e-50	1.94527e-50	1.94527e-50	1.94527e-50
	1.64164	0.0104072	1.24599e-50	1.24599e-50	1.24599e-50	1.24599e-50	1.24599e-50	1.24599e-50	1.24599e-50
	1.64364	0.010368	7.97394e-51	7.97394e-51	7.97394e-51	7.97394e-51	7.97394e-51	7.97394e-51	7.97394e-51
	1.64565	0.0103287	5.09866e-51	5.09866e-51	5.09866e-51	5.09866e-51	5.09866e-51	5.09866e-51	5.09866e-51
	1.64765	0.0102893	3.25734e-51	3.25734e-51	3.25734e-51	3.25734e-51	3.25734e-51	3.25734e-51	3.25734e-51
	1.64965	0.0102497	2.0792e-51	2.0792e-51	2.0792e-51	2.0792e-51	2.0792e-51	2.0792e-51	2.0792e-51
	1.65165	0.01021	1.32603e-51	1.32603e-51	1.32603e-51	1.32603e-51	1.32603e-51	1.32603e-51	1.32603e-51
	1.65365	0.0101702	8.44954e-52	8.44954e-52	8.44954e-52	8.44954e-52	8.44954e-52	8.44954e-52	8.44954e-52
	1.65566	0.0101302	5.37946e-52	5.37946e-52	5.37946e-52	5.37946e-52	5.37946e-52	5.37946e-52	5.37946e-52
	1.65766	0.0100901	3.42192e-52	3.42192e-52	3.42192e-52	3.42192e-52	3.42192e-52	3.42192e-52	3.42192e-52
	1.65966	0.0100499	2.17483e-52	2.17483e-52	2.17483e-52	2.17483e-52	2.17483e-52	2.17483e-52	2.17483e-52
	1.66166	0.0100095	1.38103e-52	1.38103e-52	1.38103e-52	1.38103e-52	1.38103e-52	1.38103e-52	1.38103e-52
	1.66366	0.00996902	8.7621e-53	8.7621e-53	8.7621e-53	8.7621e-53	8.7621e-53	8.7621e-53	8.7621e-53
	1.66567	0.00992842	5.5544e-53	5.5544e-53	5.5544e-53	5.5544e-53	5.5544e-53	5.5544e-53	5.5544e-53
	1.66767	0.0098877	3.51796e-53	3.51796e-53	3.51796e-53	3.51796e-53	3.51796e-53	3.51796e-53	3.51796e-53
	1.66967	0.00984687	2.22622e-53	2.22622e-53	2.22622e-53	2.22622e-53	2.22622e-53	2.22622e-53	2.22622e-53
	1.67167	0.00980591	1.40757e-53	1.40757e-53	1.40757e-53	1.40757e-53	1.40757e-53	1.40757e-53	1.40757e-53
	1.67367	0.00976485	8.89197e-54	8.89197e-54	8.89197e-54	8.89197e-54	8.89197e-54	8.89197e-54	8.89197e-54
	1.67568	0.00972368	5.61242e-54	5.61242e-54	5.61242e-54	5.61242e-54	5.61242e-54	5.61242e-54	5.61242e-54
	1.67768	0.00968239	3.53937e-54	3.53937e-54	3.53937e-54	3.53937e-54	3.53937e-54	3.53937e-54	3.53937e-54
	1.67968	0.00964101	2.23011e-54	2.23011e-54	2.23011e-54	2.23011e-54	2.23011e-54	2.23011e-54	2.23011e-54
	1.68168	0.00959952	1.40395e-54	1.40395e-54	1.40395e-54	1.40395e-54	1.40395e-54	1.40395e-54	1.40395e-54
	1.68368	0.00955792	8.83086e-55	8.83086e-55	8.83086e-55	8.83086e-55	8.83086e-55	8.83086e-55	8.83086e-55
	1.68569	0.00951623	5.5498e-55	5.5498e-55	5.5498e-55	5.5498e-55	5.5498e-55	5.5498e-55	5.5498e-55
	1.68769	0.00947445	3.48479e-55	3.48479e-55	3.48479e-55	3.48479e-55	3.48479e-55	3.48479e-55	3.48479e-55
	1.68969	0.00943257	2.18625e-55	2.18625e-55	2.18625e-55	2.18625e-55	2.18625e-55	2.18625e-55	2.18625e-55
	1.69169	0.00939059	1.37041e-55	1.37041e-55	1.37041e-55	1.37041e-55	1.37041e-55	1.37041e-55	1.37041e-55
	1.69369	0.00934854	8.58267e-56	8.58267e-56	8.58267e-56	8.58267e-56	8.58267e-56	8.58267e-56	8.58267e-56
	1.6957	0.00930639	5.37056e-56	5.37056e-56	5.37056e-56	5.37056e-56	5.37056e-56	5.37056e-56	5.37056e-56
	1.6977	0.00926416	3.3577e-56	3.3577e-56	3.3577e-56	3.3577e-56	3.3577e-56	3.3577e-56	3.3577e-56
	1.6997	0.00922185	2.09744e-56	2.09744e-56	2.09744e-56	2.09744e-56	2.09744e-56	2.09744e-56	2.09744e-56
	1.7017	0.00917947	1.30906e-56	1.30906e-56	1.30906e-56	1.30906e-56	1.30906e-56	1.30906e-56	1.30906e-56
	1.7037	0.009137	8.16312e-57	8.16312e-57	8.16312e-57	8.16312e-57	8.16312e-57	8.16312e-57	8.16312e-57
	1.70571	0.00909447	5.08601e-57	5.08601e-57	5.08601e-57	5.08601e-57	5.08601e-57	5.08601e-57	5.08601e-57
	1.70771	0.00905186	3.16608e-57	3.16608e-57	3.16608e-57	3.16608e-57	3.16608e-57	3.16608e-57	3.16608e-57
	1.70971	0.00900919	1.96921e-57	1.96921e-57	1.96921e-57	1.96921e-57	1.96921e-57	1.96921e-57	1.96921e-57
	1.71171	0.00896645	1.22373e-57	1.22373e-57	1.22373e-57	1.22373e-57	1.22373e-57	1.22373e-57	1.22373e-57
	1.71371	0.00892365	7.59811e-58	7.59811e-58	7.59811e-58	7.59811e-58	7.59811e-58	7.59811e-58	7.59811e-58
	1.71572	0.0088808	4.71356e-58	4.71356e-58	4.71356e-58	4.71356e-58	4.71356e-58	4.71356e-58	4.71356e-58
	1.71772	0.00883788	2.92158e-58	2.92158e-58	2.92158e-58	2.92158e-58	2.92158e-58	2.92158e-58	2.92158e-58
	1.71972	0.00879491	1.8093e-58	1.8093e-58	1.8093e-58	1.8093e-58	1.8093e-58	1.8093e-58	1.8093e-58
	1.72172	0.00875189	1.11951e-58	1.11951e-58	1.11951e-58	1.11951e-58	1.11951e-58	1.11951e-58	1.11951e-58
	1.72372	0.00870882	6.92101e-59	6.92101e-59	6.92101e-59	6.92101e-59	6.92101e-59	6.92101e-59	6.92101e-59
	1.72573	0.0086657	4.275e-59	4.275e-59	4.275e-59	4.275e-59	4.275e-59	4.275e-59	4.275e-59
	1.72773	0.00862255	2.63832e-59	2.63832e-59	2.63832e-59	2.63832e-59	2.63832e-59	2.63832e-59	2.63832e-59
	1.72973	0.00857935	1.62683e-59	1.62683e-59	1.62683e-59	1.62683e-59	1.62683e-59	1.62683e-59	1.62683e-59
	1.73173	0.00853611	1.00227e-59	1.00227e-59	1.00227e-59	1.00227e-59	1.00227e-59	1.00227e-59	1.00227e-59
	1.73373	0.00849283	6.16947e-60	6.16947e-60	6.16947e-60	6.16947e-60	6.16947e-60	6.16947e-60	6.16947e-60
	1.73574	0.00844953	3.79435e-60	3.79435e-60	3.79435e-60	3.79435e-60	3.79435e-60	3.79435e-60	3.79435e-60
	1.73774	0.00840619	2.33159e-60	2.33159e-60	2.33159e-60	2.33159e-60	2.33159e-60	2.33159e-60	2.33159e-60
	1.73974	0.00836283	1.4315e-60	1.4315e-60	1.4315e-60	1.4315e-60	1.4315e-60	1.4315e-60	1.4315e-60
	1.74174	0.00831944	8.78119e-61	8.78119e-61	8.78119e-61	8.78119e-61	8.78119e-61	8.78119e-61	8.78119e-61
	1.74374	0.00827603	5.38197e-61	5.38197e-61	5.38197e-61	5.38197e-61	5.38197e-61	5.38197e-61	5.38197e-61
	1.74575	0.00823261	3.29575e-61	3.29575e-61	3.29575e-61	3.29575e-61	3.29575e-61	3.29575e-61	3.29575e-61
	1.74775	0.00818916	2.01646e-61	2.01646e-61	2.01646e-61	2.01646e-61	2.01646e-61	2.01646e-61	2.01646e-61
	1.74975	0.0081457	1.23269e-61	1.23269e-61	1.23269e-61	1.23269e-61	1.23269e-61	1.23269e-61	1.23269e-61
	1.75175	0.00810223	7.52902e-62	7.52902e-62	7.52902e-62	7.52902e-62	7.52902e-62	7.52902e-62	7.52902e-62
	1.75375	0.00805875	4.59462e-62	4.59462e-62	4.59462e-62	4.59462e-62	4.59462e-62	4.59462e-62	4.59462e-62
	1.75576	0.00801526	2.80146e-62	2.80146e-62	2.80146e-62	2.80146e-62	2.80146e-62	2.80146e-62	2.80146e-62
	1.75776	0.00797177	1.70665e-62	1.70665e-62	1.70665e-62	1.70665e-62	1.70665e-62	1.70665e-62	1.70665e-62
	1.75976	0.00792828	1.03879e-62	1.03879e-62	1.03879e-62	1.03879e-62	1.03879e-62	1.03879e-62	1.03879e-62
	1.76176	0.00788479	6.3174e-63	6.3174e-63	6.3174e-63	6.3174e-63	6.3174e-63	6.3174e-63	6.3174e-63
	1.76376	0.00784131	3.83859e-63	3.83859e-63	3.83859e-63	3.83859e-63	3.83859e-63	3.83859e-63	3.83859e-63
	1.76577	0.00779783	2.3304e-63	2.3304e-63	2.3304e-63	2.3304e-63	2.3304e-63	2.3304e-63	2.3304e-63
	1.76777	0.00775436	1.41356e-63	1.41356e-63	1.41356e-63	1.41356e-63	1.41356e-63	1.41356e-63	1.41356e-63
	1.76977	0.0077109	8.56685e-64	8.56685e-64	8.56685e-64	8.56685e-64	8.56685e-64	8.56685e-64	8.56685e-64
	1.77177	0.00766746	5.18744e-64	5.18744e-64	5.18744e-64	5.18744e-64	5.18744e-64	5.18744e-64	5.18744e-64
	1.77377	0.00762403	3.13841e-64	3.13841e-64	3.13841e-64	3.13841e-64	3.13841e-64	3.13841e-64	3.13841e-64
	1.77578	0.00758062	1.8971e-64	1.8971e-64	1.8971e-64	1.8971e-64	1.8971e-64	1.8971e-64	1.8971e-64
	1.77778	0.00753723	1.14577e-64	1.14577e-64	1.14577e-64	1.14577e-64	1.14577e-64	1.14577e-64	1.14577e-64
	1.77978	0.00749387	6.91397e-65	6.91397e-65	6.91397e-65	6.91397e-65	6.91397e-65	6.91397e-65	6.91397e-65
	1.78178	0.00745053	4.16853e-65	4.16853e-65	4.16853e-65	4.16853e-65	4.16853e-65	4.16853e-65	4.16853e-65
	1.78378	0.00740723	2.51109e-65	2.51109e-65	2.51109e-65	2.51109e-65	2.51109e-65	2.51109e-65	2.51109e-65
	1.78579	0.00736395	1.51136e-65	1.51136e-65	1.51136e-65	1.51136e-65	1.51136e-65	1.51136e-65	1.51136e-65
	1.78779	0.00732071	9.08857e-66	9.08857e-66	9.08857e-66	9.08857e-66	9.08857e-66	9.08857e-66	9.08857e-66
	1.78979	0.0072775	5.46071e-66	5.46071e-66	5.46071e-66	5.46071e-66	5.46071e-66	5.46071e-66	5.46071e-66
	1.79179	0.00723433	3.27814e-66	3.27814e-66	3.27814e-66	3.27814e-66	3.27814e-66	3.27814e-66	3.27814e-66
	1.79379	0.0071912	1.96621e-66	1.96621e-66	1.96621e-66	1.96621e-66	1.96621e-66	1.96621e-66	1.96621e-66
	1.7958	0.00714812	1.1783e-66	1.1783e-66	1.1783e-66	1.1783e-66	1.1783e-66	1.1783e-66	1.1783e-66
	1.7978	0.00710508	7.05519e-67	7.05519e-67	7.05519e-67	7.05519e-67	7.05519e-67	7.05519e-67	7.05519e-67
	1.7998	0.00706209	4.22071e-67	4.22071e-67	4.22071e-67	4.22071e-67	4.22071e-67	4.22071e-67	4.22071e-67
	1.8018	0.00701915	2.52282e-67	2.52282e-67	2.52282e-67	2.52282e-67	2.52282e-67	2.52282e-67	2.52282e-67
	1.8038	0.00697626	1.50665e-67	1.50665e-67	1.50665e-67	1.50665e-67	1.50665e-67	1.50665e-67	1.50665e-67
	1.80581	0.00693342	8.99005e-68	8.99005e-68	8.99005e-68	8.99005e-68	8.99005e-68	8.99005e-68	8.99005e-68
	1.80781	0.00689064	5.35966e-68	5.35966e-68	5.35966e-68	5.35966e-68	5.35966e-68	5.35966e-68	5.35966e-68
	1.80981	0.00684792	3.19254e-68	3.19254e-68	3.19254e-68	3.19254e-68	3.19254e-68	3.19254e-68	3.19254e-68
	1.81181	0.00680526	1.90003e-68	1.90003e-68	1.90003e-68	1.90003e-68	1.90003e-68	1.90003e-68	1.90003e-68
	1.81381	0.00676267	1.12982e-68	1.12982e-68	1.12982e-68	1.12982e-68	1.12982e-68	1.12982e-68	1.12982e-68
	1.81582	0.00672014	6.71246e-69	6.71246e-69	6.71246e-69	6.71246e-69	6.71246e-69	6.71246e-69	6.71246e-69
	1.81782	0.00667767	3.98455e-69	3.98455e-69	3.98455e-69	3.98455e-69	3.98455e-69	3.98455e-69	3.98455e-69
	1.81982	0.00663528	2.36321e-69	2.36321e-69	2.36321e-69	2.36321e-69	2.36321e-69	2.36321e-69	2.36321e-69
	1.82182	0.00659296	1.40039e-69	1.40039e-69	1.40039e-69	1.40039e-69	1.40039e-69	1.40039e-69	1.40039e-69
	1.82382	0.00655071	8.29126e-70	8.29126e-70	8.29126e-70	8.29126e-70	8.29126e-70	8.29126e-70	8.29126e-70
	1.82583	0.00650854	4.90475e-70	4.90475e-70	4.90475e-70	4.90475e-70	4.90475e-70	4.90475e-70	4.90475e-70
	1.82783	0.00646644	2.89893e-70	2.89893e-70	2.89893e-70	2.89893e-70	2.89893e-70	2.89893e-70	2.89893e-70
	1.82983	0.00642443	1.71192e-70	1.71192e-70	1.71192e-70	1.71192e-70	1.71192e-70	1.71192e-70	1.71192e-70
	1.83183	0.0063825	1.01007e-70	1.01007e-70	1.01007e-70	1.01007e-70	1.01007e-70	1.01007e-70	1.01007e-70
	1.83383	0.00634065	5.95452e-71	5.95452e-71	5.95452e-71	5.95452e-71	5.95452e-71	5.95452e-71	5.95452e-71
	1.83584	0.00629888	3.50724e-71	3.50724e-71	3.50724e-71	3.50724e-71	3.50724e-71	3.50724e-71	3.50724e-71
	1.83784	0.00625721	2.064e-71	2.064e-71	2.064e-71	2.064e-71	2.064e-71	2.064e-71	2.064e-71
	1.83984	0.00621562	1.21361e-71	1.21361e-71	1.21361e-71	1.21361e-71	1.21361e-71	1.21361e-71	1.21361e-71
	1.84184	0.00617413	7.12969e-72	7.12969e-72	7.12969e-72	7.12969e-72	7.12969e-72	7.12969e-72	7.12969e-72
	1.84384	0.00613272	4.18493e-72	4.18493e-72	4.18493e-72	4.18493e-72	4.18493e-72	4.18493e-72	4.18493e-72
	1.84585	0.00609142	2.45431e-72	2.45431e-72	2.45431e-72	2.45431e-72	2.45431e-72	2.45431e-72	2.45431e-72
	1.84785	0.00605021	1.43813e-72	1.43813e-72	1.43813e-72	1.43813e-72	1.43813e-72	1.43813e-72	1.43813e-72
	1.84985	0.0060091	8.41953e-73	8.41953e-73	8.41953e-73	8.41953e-73	8.41953e-73	8.41953e-73	8.41953e-73
	1.85185	0.00596808	4.92497e-73	4.92497e-73	4.92497e-73	4.92497e-73	4.92497e-73	4.92497e-73	4.92497e-73
	1.85385	0.00592718	2.87835e-73	2.87835e-73	2.87835e-73	2.87835e-73	2.87835e-73	2.87835e-73	2.87835e-73
	1.85586	0.00588637	1.68077e-73	1.68077e-73	1.68077e-73	1.68077e-73	1.68077e-73	1.68077e-73	1.68077e-73
	1.85786	0.00584567	9.80615e-74	9.80615e-74	9.80615e-74	9.80615e-74	9.80615e-74	9.80615e-74	9.80615e-74
	1.85986	0.00580508	5.71627e-74	5.71627e-74	5.71627e-74	5.71627e-74	5.71627e-74	5.71627e-74	5.71627e-74
	1.86186	0.0057646	3.32929e-74	3.32929e-74	3.32929e-74	3.32929e-74	3.32929e-74	3.32929e-74	3.32929e-74
	1.86386	0.00572423	1.93738e-74	1.93738e-74	1.93738e-74	1.93738e-74	1.93738e-74	1.93738e-74	1.93738e-74
	1.86587	0.00568397	1.12643e-74	1.12643e-74	1.12643e-74	1.12643e-74	1.12643e-74	1.12643e-74	1.12643e-74
	1.86787	0.00564382	6.54358e-75	6.54358e-75	6.54358e-75	6.54358e-75	6.54358e-75	6.54358e-75	6.54358e-75
	1.86987	0.0056038	3.79798e-75	3.79798e-75	3.79798e-75	3.79798e-75	3.79798e-75	3.79798e-75	3.79798e-75
	1.87187	0.00556388	2.20249e-75	2.20249e-75	2.20249e-75	2.20249e-75	2.20249e-75	2.20249e-75	2.20249e-75
	1.87387	0.00552409	1.27615e-75	1.27615e-75	1.27615e-75	1.27615e-75	1.27615e-75	1.27615e-75	1.27615e-75
	1.87588	0.00548442	7.38774e-76	7.38774e-76	7.38774e-76	7.38774e-76	7.38774e-76	7.38774e-76	7.38774e-76
	1.87788	0.00544487	4.27314e-76	4.27314e-76	4.27314e-76	4.27314e-76	4.27314e-76	4.27314e-76	4.27314e-76
	1.87988	0.00540544	2.46949e-76	2.46949e-76	2.46949e-76	2.46949e-76	2.46949e-76	2.46949e-76	2.46949e-76
	1.88188	0.00536613	1.42591e-76	1.42591e-76	1.42591e-76	1.42591e-76	1.42591e-76	1.42591e-76	1.42591e-76
	1.88388	0.00532696	8.22623e-77	8.22623e-77	8.22623e-77	8.22623e-77	8.22623e-77	8.22623e-77	8.22623e-77
	1.88589	0.00528791	4.74171e-77	4.74171e-77	4.74171e-77	4.74171e-77	4.74171e-77	4.74171e-77	4.74171e-77
	1.88789	0.00524899	2.73082e-77	2.73082e-77	2.73082e-77	2.73082e-77	2.73082e-77	2.73082e-77	2.73082e-77
	1.88989	0.0052102	1.57136e-77	1.57136e-77	1.57136e-77	1.57136e-77	1.57136e-77	1.57136e-77	1.57136e-77
	1.89189	0.00517154	9.03408e-78	9.03408e-78	9.03408e-78	9.03408e-78	9.03408e-78	9.03408e-78	9.03408e-78
	1.89389	0.00513301	5.18939e-78	5.18939e-78	5.18939e-78	5.18939e-78	5.18939e-78	5.18939e-78	5.18939e-78
	1.8959	0.00509462	2.97833e-78	2.97833e-78	2.97833e-78	2.97833e-78	2.97833e-78	2.97833e-78	2.97833e-78
	1.8979	0.00505636	1.70787e-78	1.70787e-78	1.70787e-78	1.70787e-78	1.70787e-78	1.70787e-78	1.70787e-78
	1.8999	0.00501825	9.78499e-79	9.78499e-79	9.78499e-79	9.78499e-79	9.78499e-79	9.78499e-79	9.78499e-79
	1.9019	0.00498027	5.60133e-79	5.60133e-79	5.60133e-79	5.60133e-79	5.60133e-79	5.60133e-79	5.60133e-79
	1.9039	0.00494242	3.20366e-79	3.20366e-79	3.20366e-79	3.20366e-79	3.20366e-79	3.20366e-79	3.20366e-79
	1.90591	0.00490472	1.83074e-79	1.83074e-79	1.83074e-79	1.83074e-79	1.83074e-79	1.83074e-79	1.83074e-79
	1.90791	0.00486716	1.04527e-79	1.04527e-79	1.04527e-79	1.04527e-79	1.04527e-79	1.04527e-79	1.04527e-79
	1.90991	0.00482975	5.96292e-80	5.96292e-80	5.96292e-80	5.96292e-80	5.96292e-80	5.96292e-80	5.96292e-80
	1.91191	0.00479248	3.3987e-80	3.3987e-80	3.3987e-80	3.3987e-80	3.3987e-80	3.3987e-80	3.3987e-80
	1.91391	0.00475535	1.93549e-80	1.93549e-80	1.93549e-80	1.93549e-80	1.93549e-80	1.93549e-80	1.93549e-80
	1.91592	0.00471837	1.10127e-80	1.10127e-80	1.10127e-80	1.10127e-80	1.10127e-80	1.10127e-80	1.10127e-80
	1.91792	0.00468153	6.26067e-81	6.26067e-81	6.26067e-81	6.26067e-81	6.26067e-81	6.26067e-81	6.26067e-81
	1.91992	0.00464485	3.55609e-81	3.55609e-81	3.55609e-81	3.55609e-81	3.55609e-81	3.55609e-81	3.55609e-81
	1.92192	0.00460831	2.01813e-81	2.01813e-81	2.01813e-81	2.01813e-81	2.01813e-81	2.01813e-81	2.01813e-81
	1.92392	0.00457193	1.14433e-81	1.14433e-81	1.14433e-81	1.14433e-81	1.14433e-81	1.14433e-81	1.14433e-81
	1.92593	0.00453569	6.483e-82	6.483e-82	6.483e-82	6.483e-82	6.483e-82	6.483e-82	6.483e-82
	1.92793	0.00449961	3.66966e-82	3.66966e-82	3.66966e-82	3.66966e-82	3.66966e-82	3.66966e-82	3.66966e-82
	1.92993	0.00446368	2.0754e-82	2.0754e-82	2.0754e-82	2.0754e-82	2.0754e-82	2.0754e-82	2.0754e-82
	1.93193	0.00442791	1.17274e-82	1.17274e-82	1.17274e-82	1.17274e-82	1.17274e-82	1.17274e-82	1.17274e-82
	1.93393	0.00439229	6.62102e-83	6.62102e-83	6.62102e-83	6.62102e-83	6.62102e-83	6.62102e-83	6.62102e-83
	1.93594	0.00435683	3.73485e-83	3.73485e-83	3.73485e-83	3.73485e-83	3.73485e-83	3.73485e-83	3.73485e-83
	1.93794	0.00432152	2.10497e-83	2.10497e-83	2.10497e-83	2.10497e-83	2.10497e-83	2.10497e-83	2.10497e-83
	1.93994	0.00428637	1.18534e-83	1.18534e-83	1.18534e-83	1.18534e-83	1.18534e-83	1.18534e-83	1.18534e-83
	1.94194	0.00425138	6.66909e-84	6.66909e-84	6.66909e-84	6.66909e-84	6.66909e-84	6.66909e-84	6.66909e-84
	1.94394	0.00421655	3.74899e-84	3.74899e-84	3.74899e-84	3.74899e-84	3.74899e-84	3.74899e-84	3.74899e-84
	1.94595	0.00418188	2.10565e-84	2.10565e-84	2.10565e-84	2.10565e-84	2.10565e-84	2.10565e-84	2.10565e-84
	1.94795	0.00414737	1.18163e-84	1.18163e-84	1.18163e-84	1.18163e-84	1.18163e-84	1.18163e-84	1.18163e-84
	1.94995	0.00411302	6.62525e-85	6.62525e-85	6.62525e-85	6.62525e-85	6.62525e-85	6.62525e-85	6.62525e-85
	1.95195	0.00407884	3.71149e-85	3.71149e-85	3.71149e-85	3.71149e-85	3.71149e-85	3.71149e-85	3.71149e-85
	1.95395	0.00404481	2.07739e-85	2.07739e-85	2.07739e-85	2.07739e-85	2.07739e-85	2.07739e-85	2.07739e-85
	1.95596	0.00401095	1.16175e-85	1.16175e-85	1.16175e-85	1.16175e-85	1.16175e-85	1.16175e-85	1.16175e-85
	1.95796	0.00397726	6.4913e-86	6.4913e-86	6.4913e-86	6.4913e-86	6.4913e-86	6.4913e-86	6.4913e-86
	1.95996	0.00394373	3.62389e-86	3.62389e-86	3.62389e-86	3.62389e-86	3.62389e-86	3.62389e-86	3.62389e-86
	1.96196	0.00391036	2.02136e-86	2.02136e-86	2.02136e-86	2.02136e-86	2.02136e-86	2.02136e-86	2.02136e-86
	1.96396	0.00387716	1.12651e-86	1.12651e-86	1.12651e-86	1.12651e-86	1.12651e-86	1.12651e-86	1.12651e-86
	1.96597	0.00384413	6.27269e-87	6.27269e-87	6.27269e-87	6.27269e-87	6.27269e-87	6.27269e-87	6.27269e-87
	1.96797	0.00381126	3.48976e-87	3.48976e-87	3.48976e-87	3.48976e-87	3.48976e-87	3.48976e-87	3.48976e-87
	1.96997	0.00377857	1.93983e-87	1.93983e-87	1.93983e-87	1.93983e-87	1.93983e-87	1.93983e-87	1.93983e-87
	1.97197	0.00374604	1.07734e-87	1.07734e-87	1.07734e-87	1.07734e-87	1.07734e-87	1.07734e-87	1.07734e-87
	1.97397	0.00371368	5.97819e-88	5.97819e-88	5.97819e-88	5.97819e-88	5.97819e-88	5.97819e-88	5.97819e-88
	1.97598	0.00368149	3.31444e-88	3.31444e-88	3.31444e-88	3.31444e-88	3.31444e-88	3.31444e-88	3.31444e-88
	1.97798	0.00364947	1.83601e-88	1.83601e-88	1.83601e-88	1.83601e-88	1.83601e-88	1.83601e-88	1.83601e-88
	1.97998	0.00361761	1.01617e-88	1.01617e-88	1.01617e-88	1.01617e-88	1.01617e-88	1.01617e-88	1.01617e-88
	1.98198	0.00358593	5.61926e-89	5.61926e-89	5.61926e-89	5.61926e-89	5.61926e-89	5.61926e-89	5.61926e-89
	1.98398	0.00355442	3.10469e-89	3.10469e-89	3.10469e-89	3.10469e-89	3.10469e-89	3.10469e-89	3.10469e-89
	1.98599	0.00352308	1.71388e-89	1.71388e-89	1.71388e-89	1.71388e-89	1.71388e-89	1.71388e-89	1.71388e-89
	1.98799	0.00349192	9.453e-90	9.453e-90	9.453e-90	9.453e-90	9.453e-90	9.453e-90	9.453e-90
	1.98999	0.00346092	5.20933e-90	5.20933e-90	5.20933e-90	5.20933e-90	5.20933e-90	5.20933e-90	5.20933e-90
	1.99199	0.0034301	2.86827e-90	2.86827e-90	2.86827e-90	2.86827e-90	2.86827e-90	2.86827e-90	2.86827e-90
	1.99399	0.00339945	1.57791e-90	1.57791e-90	1.57791e-90	1.57791e-90	1.57791e-90	1.57791e-90	1.57791e-90
	1.996	0.00336897	8.67297e-91	8.67297e-91	8.67297e-91	8.67297e-91	8.67297e-91	8.67297e-91	8.67297e-91
	1.998	0.00333867	4.76298e-91	4.76298e-91	4.76298e-91	4.76298e-91	4.76298e-91	4.76298e-91	4.76298e-91
	2	0.00330854	2.61345e-91	2.61345e-91	2.61345e-91	2.61345e-91	2.61345e-91	2.61345e-91	2.61345e-91
Chromatin Density Class Proportions
	zstack_number	cdc_class	cdc_proportion
	0	1	0.149746
	0	2	0.273524
	0	3	0.249031
	0	4	0.177472
	0	5	0.100367
	0	6	0.0414551
	0	7	0.0084046
	1	1	0.130281
	1	2	0.266542
	1	3	0.259257
	1	4	0.187232
	1	5	0.104883
	1	6	0.0427252
	1	7	0.00908045
	2	1	0.134113
	2	2	0.276396
	2	3	0.256795
	2	4	0.182237
	2	5	0.102033
	2	6	0.0396789
	2	7	0.00874667
	3	1	0.138052
	3	2	0.278182
	3	3	0.25829
	3	4	0.180451
	3	5	0.0985239
	3	6	0.0385327
	3	7	0.0079688
	4	1	0.13371
	4	2	0.276778
	4	3	0.257511
	4	4	0.17956
	4	5	0.102225
	4	6	0.0417336
	4	7	0.00848195
	5	1	0.127392
	5	2	0.258902
	5	3	0.257312
	5	4	0.191424
	5	5	0.111272
	5	6	0.0454168
	5	7	0.00828137
	6	1	0.133869
	6	2	0.275295
	6	3	0.260883
	6	4	0.182216
	6	5	0.101563
	6	6	0.0385624
	6	7	0.00761188
	7	1	0.145623
	7	2	0.284976
	7	3	0.261712
	7	4	0.176312
	7	5	0.0917044
	7	6	0.0337169
	7	7	0.00595518
	8	1	0.143445
	8	2	0.29108
	8	3	0.266428
	8	4	0.175697
	8	5	0.0893187
	8	6	0.0292568
	8	7	0.00477426
	9	1	0.142609
	9	2	0.290155
	9	3	0.261527
	9	4	0.171821
	9	5	0.0935987
	9	6	0.0341699
	9	7	0.00611947
	10	1	0.133475
	10	2	0.289512
	10	3	0.267084
	10	4	0.173706
	10	5	0.095751
	10	6	0.034846
	10	7	0.00562727
	11	1	0.137734
	11	2	0.277561
	11	3	0.266566
	11	4	0.17882
	11	5	0.0964517
	11	6	0.0359103
	11	7	0.00695715
	12	1	0.133023
	12	2	0.286916
	12	3	0.27049
	12	4	0.176018
	12	5	0.0934196
	12	6	0.0337032
	12	7	0.00642955
	13	1	0.128855
	13	2	0.285375
	13	3	0.273139
	13	4	0.176095
	13	5	0.095461
	13	6	0.0343494
	13	7	0.00672562
	14	1	0.134413
	14	2	0.281852
	14	3	0.268106
	14	4	0.17888
	14	5	0.0944844
	14	6	0.0354317
	14	7	0.00683277
	15	1	0.133277
	15	2	0.280529
	15	3	0.265142
	15	4	0.178938
	15	5	0.0972798
	15	6	0.0376114
	15	7	0.00722235
	16	1	0.132276
	16	2	0.277911
	16	3	0.265444
	16	4	0.181633
	16	5	0.0976543
	16	6	0.0379379
	16	7	0.00714314
	17	1	0.13116
	17	2	0.28393
	17	3	0.26461
	17	4	0.177582
	17	5	0.0974704
	17	6	0.036799
	17	7	0.00844766
	18	1	0.131604
	18	2	0.284151
	18	3	0.265112
	18	4	0.177464
	18	5	0.0954038
	18	6	0.0379367
	18	7	0.00832789
	19	1	0.141995
	19	2	0.286575
	19	3	0.261714
	19	4	0.173848
	19	5	0.0931631
	19	6	0.0354769
	19	7	0.00722765
	20	1	0.130456
	20	2	0.284549
	20	3	0.263997
	20	4	0.177607
	20	5	0.098848
	20	6	0.0374888
	20	7	0.00705387
	21	1	0.142386
	21	2	0.288867
	21	3	0.266937
	21	4	0.173622
	21	5	0.0892742
	21	6	0.0329997
	21	7	0.00591332
	22	1	0.132057
	22	2	0.283495
	22	3	0.266103
	22	4	0.180877
	22	5	0.0947237
	22	6	0.0357099
	22	7	0.00703511
	23	1	0.134361
	23	2	0.279511
	23	3	0.264244
	23	4	0.180202
	23	5	0.0976394
	23	6	0.0367488
	23	7	0.00729412
	24	1	0.145928
	24	2	0.288695
	24	3	0.258354
	24	4	0.175889
	24	5	0.0925061
	24	6	0.0331831
	24	7	0.00544553
	25	1	0.140949
	25	2	0.284159
	25	3	0.259886
	25	4	0.176188
	25	5	0.0955366
	25	6	0.0356587
	25	7	0.00762181
	26	1	0.147099
	26	2	0.291664
	26	3	0.256002
	26	4	0.171902
	26	5	0.0927565
	26	6	0.0340618
	26	7	0.00651411
	27	1	0.149017
	27	2	0.299256
	27	3	0.254928
	27	4	0.171391
	27	5	0.0899708
	27	6	0.0309245
	27	7	0.00451279
	28	1	0.15373
	28	2	0.30162
	28	3	0.259744
	28	4	0.16784
	28	5	0.0841411
	28	6	0.0283166
	28	7	0.00460842
	29	1	0.155166
	29	2	0.298657
	29	3	0.261833
	29	4	0.169784
	29	5	0.0826988
	29	6	0.0275957
	29	7	0.00426478
	30	1	0.15867
	30	2	0.304686
	30	3	0.259783
	30	4	0.165027
	30	5	0.0826192
	30	6	0.0252935
	30	7	0.00392063
	31	1	0.166922
	31	2	0.310109
	31	3	0.262294
	31	4	0.160483
	31	5	0.0747041
	31	6	0.0228096
	31	7	0.00267869
	32	1	0.166963
	32	2	0.317108
	32	3	0.262062
	32	4	0.159572
	32	5	0.0711488
	32	6	0.0199925
	32	7	0.00315384
	33	1	0.159876
	33	2	0.301894
	33	3	0.269266
	33	4	0.166376
	33	5	0.0774537
	33	6	0.0216335
	33	7	0.00350034
	34	1	0.167396
	34	2	0.304586
	34	3	0.254771
	34	4	0.164323
	34	5	0.0798974
	34	6	0.0247733
	34	7	0.00425351
	35	1	0.177955
	35	2	0.310944
	35	3	0.256185
	35	4	0.159834
	35	5	0.0706374
	35	6	0.0208366
	35	7	0.00360766
	36	1	0.173353
	36	2	0.31227
	36	3	0.257899
	36	4	0.160962
	36	5	0.0732441
	36	6	0.0195832
	36	7	0.00268925
	37	1	0.184944
	37	2	0.31488
	37	3	0.261074
	37	4	0.154288
	37	5	0.0643406
	37	6	0.0176666
	37	7	0.00280761
	38	1	0.184719
	38	2	0.312854
	38	3	0.25596
	38	4	0.154297
	38	5	0.0696881
	38	6	0.0195469
	38	7	0.00293445
	39	1	0.192082
	39	2	0.325363
	39	3	0.258598
	39	4	0.145672
	39	5	0.060494
	39	6	0.0156473
	39	7	0.00214346
	40	1	0.179432
	40	2	0.317567
	40	3	0.260459
	40	4	0.153427
	40	5	0.0671713
	40	6	0.0189807
	40	7	0.00296314
	41	1	0.166659
	41	2	0.310228
	41	3	0.263027
	41	4	0.159602
	41	5	0.0737974
	41	6	0.0227441
	41	7	0.00394258
	42	1	0.192549
	42	2	0.327423
	42	3	0.256632
	42	4	0.145443
	42	5	0.0596887
	42	6	0.0161818
	42	7	0.00208329
	43	1	0.194733
	43	2	0.328671
	43	3	0.254598
	43	4	0.142052
	43	5	0.0596638
	43	6	0.0176967
	43	7	0.00258654
	44	1	0.195823
	44	2	0.328686
	44	3	0.256609
	44	4	0.14243
	44	5	0.0575327
	44	6	0.0164963
	44	7	0.00242287
	45	1	0.18756
	45	2	0.324932
	45	3	0.260858
	45	4	0.145806
	45	5	0.0593711
	45	6	0.018498
	45	7	0.00297549
	46	1	0.206198
	46	2	0.338843
	46	3	0.254213
	46	4	0.130724
	46	5	0.0515945
	46	6	0.0155706
	46	7	0.0028575
	47	1	0.217977
	47	2	0.337924
	47	3	0.252754
	47	4	0.125942
	47	5	0.0492167
	47	6	0.0140987
	47	7	0.0020887
	48	1	0.207202
	48	2	0.337025
	48	3	0.25415
	48	4	0.132052
	48	5	0.0519347
	48	6	0.0150315
	48	7	0.00260509
	49	1	0.212916
	49	2	0.348795
	49	3	0.25457
	49	4	0.122985
	49	5	0.0460236
	49	6	0.0128663
	49	7	0.001844

## Sheet: Figure 1f
Figure 1F
Data Points
	cd_class	log10_dt	log10_msd
	1	-1.69897	-2.55777
	1	-1.39794	-2.46495
	1	-1.22185	-2.37117
	1	-1.09691	-2.32055
	1	-1	-2.27631
	1	-0.920819	-2.26619
	1	-0.853872	-2.27374
	1	-0.79588	-2.25226
	1	-0.744727	-2.2246
	1	-0.69897	-2.21755
	1	-0.657577	-2.21107
	1	-0.619789	-2.17458
	1	-0.585027	-2.1773
	1	-0.552842	-2.17201
	1	-0.522879	-2.14327
	1	-0.49485	-2.1385
	1	-0.468521	-2.1527
	1	-0.443697	-2.15095
	1	-0.420216	-2.1316
	1	-0.39794	-2.1316
	1	-0.376751	-2.1292
	1	-0.356547	-2.08709
	1	-0.337242	-2.10168
	1	-0.318759	-2.09332
	1	-0.30103	-2.08043
	2	-1.69897	-2.6637
	2	-1.39794	-2.54361
	2	-1.22185	-2.47998
	2	-1.09691	-2.44186
	2	-1	-2.40336
	2	-0.920819	-2.37651
	2	-0.853872	-2.34762
	2	-0.79588	-2.32406
	2	-0.744727	-2.30564
	2	-0.69897	-2.29045
	2	-0.657577	-2.27528
	2	-0.619789	-2.26121
	2	-0.585027	-2.25264
	2	-0.552842	-2.24166
	2	-0.522879	-2.2287
	2	-0.49485	-2.22341
	2	-0.468521	-2.21537
	2	-0.443697	-2.20465
	2	-0.420216	-2.19742
	2	-0.39794	-2.18362
	2	-0.376751	-2.18241
	2	-0.356547	-2.17022
	2	-0.337242	-2.16678
	2	-0.318759	-2.15717
	2	-0.30103	-2.1478
	3	-1.69897	-2.66092
	3	-1.39794	-2.54447
	3	-1.22185	-2.4734
	3	-1.09691	-2.41811
	3	-1	-2.38716
	3	-0.920819	-2.36273
	3	-0.853872	-2.32423
	3	-0.79588	-2.3064
	3	-0.744727	-2.2906
	3	-0.69897	-2.26397
	3	-0.657577	-2.24982
	3	-0.619789	-2.24607
	3	-0.585027	-2.22299
	3	-0.552842	-2.21241
	3	-0.522879	-2.20517
	3	-0.49485	-2.18788
	3	-0.468521	-2.17425
	3	-0.443697	-2.16379
	3	-0.420216	-2.15291
	3	-0.39794	-2.14645
	3	-0.376751	-2.13931
	3	-0.356547	-2.12736
	3	-0.337242	-2.11962
	3	-0.318759	-2.10325
	3	-0.30103	-2.09934
	4	-1.69897	-2.71705
	4	-1.39794	-2.60425
	4	-1.22185	-2.53778
	4	-1.09691	-2.49363
	4	-1	-2.46314
	4	-0.920819	-2.43673
	4	-0.853872	-2.41756
	4	-0.79588	-2.3945
	4	-0.744727	-2.37873
	4	-0.69897	-2.36021
	4	-0.657577	-2.34654
	4	-0.619789	-2.32646
	4	-0.585027	-2.31806
	4	-0.552842	-2.30364
	4	-0.522879	-2.29621
	4	-0.49485	-2.28872
	4	-0.468521	-2.27572
	4	-0.443697	-2.27133
	4	-0.420216	-2.25763
	4	-0.39794	-2.25483
	4	-0.376751	-2.24573
	4	-0.356547	-2.22951
	4	-0.337242	-2.21919
	4	-0.318759	-2.21375
	4	-0.30103	-2.20408
	5	-1.69897	-2.72987
	5	-1.39794	-2.62436
	5	-1.22185	-2.56883
	5	-1.09691	-2.52694
	5	-1	-2.4911
	5	-0.920819	-2.46951
	5	-0.853872	-2.44637
	5	-0.79588	-2.43417
	5	-0.744727	-2.41725
	5	-0.69897	-2.40577
	5	-0.657577	-2.39915
	5	-0.619789	-2.37694
	5	-0.585027	-2.35994
	5	-0.552842	-2.3519
	5	-0.522879	-2.34762
	5	-0.49485	-2.33941
	5	-0.468521	-2.32903
	5	-0.443697	-2.31674
	5	-0.420216	-2.3017
	5	-0.39794	-2.29752
	5	-0.376751	-2.29385
	5	-0.356547	-2.28227
	5	-0.337242	-2.25917
	5	-0.318759	-2.25673
	5	-0.30103	-2.24829
	6	-1.69897	-2.77078
	6	-1.39794	-2.68024
	6	-1.22185	-2.63222
	6	-1.09691	-2.58736
	6	-1	-2.5709
	6	-0.920819	-2.54448
	6	-0.853872	-2.52488
	6	-0.79588	-2.50542
	6	-0.744727	-2.50616
	6	-0.69897	-2.48852
	6	-0.657577	-2.47761
	6	-0.619789	-2.45607
	6	-0.585027	-2.46304
	6	-0.552842	-2.44053
	6	-0.522879	-2.43606
	6	-0.49485	-2.41646
	6	-0.468521	-2.41101
	6	-0.443697	-2.39612
	6	-0.420216	-2.39159
	6	-0.39794	-2.37807
	6	-0.376751	-2.37486
	6	-0.356547	-2.37887
	6	-0.337242	-2.36876
	6	-0.318759	-2.36399
	6	-0.30103	-2.34188
	7	-1.69897	-2.86747
	7	-1.39794	-2.80938
	7	-1.22185	-2.79267
	7	-1.09691	-2.71073
	7	-1	-2.73759
	7	-0.920819	-2.6881
	7	-0.853872	-2.66296
	7	-0.79588	-2.66372
	7	-0.744727	-2.62902
	7	-0.69897	-2.63696
	7	-0.657577	-2.62838
	7	-0.619789	-2.61142
	7	-0.585027	-2.60623
	7	-0.552842	-2.58475
	7	-0.522879	-2.58377
	7	-0.49485	-2.55882
	7	-0.468521	-2.54249
	7	-0.443697	-2.52759
	7	-0.420216	-2.52709
	7	-0.39794	-2.50588
	7	-0.376751	-2.50522
	7	-0.356547	-2.51352
	7	-0.337242	-2.4765
	7	-0.318759	-2.48255
	7	-0.30103	-2.50454
Line fits
	cd_class	log10_dt	line_fit
	1	-1.69897	-2.53729
	1	-1.39794	-2.44011
	1	-1.22185	-2.38327
	1	-1.09691	-2.34294
	1	-1	-2.31165
	1	-0.920819	-2.28609
	1	-0.853872	-2.26448
	1	-0.79588	-2.24576
	1	-0.744727	-2.22925
	1	-0.69897	-2.21448
	1	-0.657577	-2.20112
	1	-0.619789	-2.18892
	1	-0.585027	-2.1777
	1	-0.552842	-2.16731
	1	-0.522879	-2.15763
	1	-0.49485	-2.14859
	1	-0.468521	-2.14009
	1	-0.443697	-2.13207
	1	-0.420216	-2.12449
	1	-0.39794	-2.1173
	1	-0.376751	-2.11046
	1	-0.356547	-2.10394
	1	-0.337242	-2.09771
	1	-0.318759	-2.09174
	1	-0.30103	-2.08602
	1	0.113943	-1.95206
	2	-1.69897	-2.65601
	2	-1.39794	-2.54708
	2	-1.22185	-2.48336
	2	-1.09691	-2.43816
	2	-1	-2.40309
	2	-0.920819	-2.37444
	2	-0.853872	-2.35021
	2	-0.79588	-2.32923
	2	-0.744727	-2.31072
	2	-0.69897	-2.29417
	2	-0.657577	-2.27919
	2	-0.619789	-2.26551
	2	-0.585027	-2.25294
	2	-0.552842	-2.24129
	2	-0.522879	-2.23045
	2	-0.49485	-2.22031
	2	-0.468521	-2.21078
	2	-0.443697	-2.2018
	2	-0.420216	-2.1933
	2	-0.39794	-2.18524
	2	-0.376751	-2.17757
	2	-0.356547	-2.17026
	2	-0.337242	-2.16328
	2	-0.318759	-2.15659
	2	-0.30103	-2.15017
	2	0.113943	-2.00002
	3	-1.69897	-2.66495
	3	-1.39794	-2.54496
	3	-1.22185	-2.47477
	3	-1.09691	-2.42496
	3	-1	-2.38634
	3	-0.920819	-2.35477
	3	-0.853872	-2.32809
	3	-0.79588	-2.30497
	3	-0.744727	-2.28458
	3	-0.69897	-2.26634
	3	-0.657577	-2.24985
	3	-0.619789	-2.23478
	3	-0.585027	-2.22093
	3	-0.552842	-2.2081
	3	-0.522879	-2.19615
	3	-0.49485	-2.18498
	3	-0.468521	-2.17449
	3	-0.443697	-2.16459
	3	-0.420216	-2.15523
	3	-0.39794	-2.14635
	3	-0.376751	-2.13791
	3	-0.356547	-2.12985
	3	-0.337242	-2.12216
	3	-0.318759	-2.11479
	3	-0.30103	-2.10772
	3	0.113943	-1.94231
	4	-1.69897	-2.71506
	4	-1.39794	-2.60726
	4	-1.22185	-2.54419
	4	-1.09691	-2.49945
	4	-1	-2.46474
	4	-0.920819	-2.43638
	4	-0.853872	-2.41241
	4	-0.79588	-2.39164
	4	-0.744727	-2.37332
	4	-0.69897	-2.35693
	4	-0.657577	-2.34211
	4	-0.619789	-2.32857
	4	-0.585027	-2.31612
	4	-0.552842	-2.3046
	4	-0.522879	-2.29387
	4	-0.49485	-2.28383
	4	-0.468521	-2.2744
	4	-0.443697	-2.26551
	4	-0.420216	-2.2571
	4	-0.39794	-2.24912
	4	-0.376751	-2.24153
	4	-0.356547	-2.2343
	4	-0.337242	-2.22738
	4	-0.318759	-2.22076
	4	-0.30103	-2.21441
	4	0.113943	-2.0658
	5	-1.69897	-2.73074
	5	-1.39794	-2.63043
	5	-1.22185	-2.57175
	5	-1.09691	-2.53012
	5	-1	-2.49783
	5	-0.920819	-2.47144
	5	-0.853872	-2.44913
	5	-0.79588	-2.42981
	5	-0.744727	-2.41277
	5	-0.69897	-2.39752
	5	-0.657577	-2.38372
	5	-0.619789	-2.37113
	5	-0.585027	-2.35955
	5	-0.552842	-2.34882
	5	-0.522879	-2.33884
	5	-0.49485	-2.3295
	5	-0.468521	-2.32073
	5	-0.443697	-2.31246
	5	-0.420216	-2.30463
	5	-0.39794	-2.29721
	5	-0.376751	-2.29015
	5	-0.356547	-2.28341
	5	-0.337242	-2.27698
	5	-0.318759	-2.27082
	5	-0.30103	-2.26491
	5	0.113943	-2.12664
	6	-1.69897	-2.77542
	6	-1.39794	-2.68604
	6	-1.22185	-2.63375
	6	-1.09691	-2.59666
	6	-1	-2.56788
	6	-0.920819	-2.54437
	6	-0.853872	-2.52449
	6	-0.79588	-2.50727
	6	-0.744727	-2.49209
	6	-0.69897	-2.4785
	6	-0.657577	-2.46621
	6	-0.619789	-2.45499
	6	-0.585027	-2.44467
	6	-0.552842	-2.43511
	6	-0.522879	-2.42621
	6	-0.49485	-2.41789
	6	-0.468521	-2.41007
	6	-0.443697	-2.4027
	6	-0.420216	-2.39573
	6	-0.39794	-2.38912
	6	-0.376751	-2.38283
	6	-0.356547	-2.37683
	6	-0.337242	-2.37109
	6	-0.318759	-2.36561
	6	-0.30103	-2.36034
	6	0.113943	-2.23713
	7	-1.69897	-2.90794
	7	-1.39794	-2.82021
	7	-1.22185	-2.76889
	7	-1.09691	-2.73248
	7	-1	-2.70424
	7	-0.920819	-2.68117
	7	-0.853872	-2.66166
	7	-0.79588	-2.64476
	7	-0.744727	-2.62985
	7	-0.69897	-2.61652
	7	-0.657577	-2.60445
	7	-0.619789	-2.59344
	7	-0.585027	-2.58331
	7	-0.552842	-2.57393
	7	-0.522879	-2.5652
	7	-0.49485	-2.55703
	7	-0.468521	-2.54936
	7	-0.443697	-2.54213
	7	-0.420216	-2.53528
	7	-0.39794	-2.52879
	7	-0.376751	-2.52262
	7	-0.356547	-2.51673
	7	-0.337242	-2.5111
	7	-0.318759	-2.50572
	7	-0.30103	-2.50055
	7	0.113943	-2.37962

## Sheet: Figure 2B
Figure 1H
Boxplot and stripplot
	cd_class	dc
	1	0.0131952
	1	0.00995043
	1	0.00887953
	1	0.01356
	1	0.0104371
	1	0.0141318
	1	0.0105666
	1	0.0103436
	1	0.00878152
	1	0.00946867
	1	0.00801134
	1	0.0111376
	1	0.00958192
	1	0.0121208
	1	0.00935246
	1	0.0105799
	1	0.00899789
	1	0.00736238
	1	0.0109021
	1	0.010396
	1	0.00836948
	1	0.00985227
	1	0.0103167
	1	0.00821652
	1	0.0094047
	1	0.0086829
	1	0.0117121
	1	0.0105018
	1	0.0074057
	1	0.0102432
	1	0.0105633
	1	0.00622503
	1	0.0161786
	1	0.0118815
	1	0.0112698
	1	0.00929393
	1	0.00963041
	1	0.00998765
	1	0.0131251
	1	0.011259
	1	0.00975103
	1	0.0124818
	1	0.0105341
	1	0.0129401
	1	0.0111854
	1	0.0140929
	1	0.011795
	1	0.0109165
	1	0.0111661
	1	0.012018
	1	0.0103376
	1	0.0110015
	1	0.00954185
	1	0.00669469
	1	0.00824689
	1	0.0152035
	1	0.00935809
	1	0.0128784
	1	0.0125703
	1	0.0105984
	1	0.0112141
	1	0.0103899
	1	0.0122888
	1	0.00524968
	1	0.0120605
	1	0.00800076
	1	0.00846849
	1	0.0108126
	1	0.0112323
	1	0.0128932
	1	0.00892531
	1	0.0107777
	1	0.00857139
	1	0.00999935
	1	0.00669771
	1	0.00908828
	1	0.0105449
	1	0.00830625
	1	0.00979926
	1	0.0078672
	1	0.00905939
	1	0.00979669
	1	0.0110412
	1	0.00988706
	1	0.0152357
	1	0.0103727
	1	0.00784074
	1	0.00839984
	2	0.00902793
	2	0.0109054
	2	0.00812467
	2	0.011902
	2	0.0100374
	2	0.0106528
	2	0.0085111
	2	0.00965221
	2	0.0101082
	2	0.0117483
	2	0.00980282
	2	0.00848708
	2	0.0127605
	2	0.0119289
	2	0.00969851
	2	0.0134235
	2	0.00863983
	2	0.00928325
	2	0.0109357
	2	0.00995137
	2	0.0080761
	2	0.0096884
	2	0.00942557
	2	0.00884154
	2	0.00828957
	2	0.0108951
	2	0.00905707
	2	0.0134279
	2	0.0124061
	2	0.00841563
	2	0.00994111
	2	0.0115449
	2	0.00800617
	2	0.00913563
	2	0.0100619
	2	0.0081771
	2	0.0125786
	2	0.0102054
	2	0.0108461
	2	0.00822682
	2	0.00693615
	2	0.0115792
	2	0.00805751
	2	0.00979688
	2	0.00740676
	2	0.00907469
	2	0.00665621
	2	0.00971356
	2	0.00912412
	2	0.00905269
	2	0.00747171
	2	0.00857749
	2	0.00928727
	2	0.00910376
	2	0.00815264
	2	0.00906512
	2	0.0069518
	2	0.00978549
	2	0.00892467
	2	0.00958362
	2	0.0102016
	2	0.0109541
	2	0.0115098
	2	0.00933321
	2	0.00928537
	2	0.0115697
	2	0.00761622
	2	0.00887925
	2	0.011118
	2	0.00949346
	2	0.0100938
	2	0.00952077
	2	0.00915353
	2	0.0084343
	2	0.0064322
	2	0.0078246
	2	0.0109196
	2	0.00820042
	2	0.0092008
	2	0.00968544
	2	0.00895884
	2	0.00657078
	2	0.00916141
	2	0.00917786
	2	0.00935321
	2	0.00704005
	2	0.00825939
	2	0.00938448
	3	0.00864563
	3	0.00908151
	3	0.0090007
	3	0.00980628
	3	0.00665475
	3	0.00868565
	3	0.0113934
	3	0.0132987
	3	0.00611981
	3	0.00680246
	3	0.0119444
	3	0.0100841
	3	0.0105283
	3	0.00978559
	3	0.00804359
	3	0.0108637
	3	0.0082849
	3	0.00881227
	3	0.00912818
	3	0.00947313
	3	0.00818796
	3	0.0111329
	3	0.00755246
	3	0.0104031
	3	0.0081673
	3	0.00916676
	3	0.0103611
	3	0.00876698
	3	0.00928373
	3	0.00868969
	3	0.0112954
	3	0.0100996
	3	0.0058562
	3	0.0110343
	3	0.00800815
	3	0.0106734
	3	0.00806392
	3	0.0130495
	3	0.00984933
	3	0.00949037
	3	0.0106081
	3	0.00901906
	3	0.00898015
	3	0.00613507
	3	0.0100627
	3	0.010193
	3	0.00582296
	3	0.00786609
	3	0.0100928
	3	0.00868674
	3	0.010016
	3	0.00971768
	3	0.00954587
	3	0.00843344
	3	0.00913391
	3	0.00849062
	3	0.0118957
	3	0.00938578
	3	0.0108301
	3	0.00958153
	3	0.00774131
	3	0.00643633
	3	0.00768363
	3	0.0090908
	3	0.0101242
	3	0.0095927
	3	0.00765513
	3	0.0100763
	3	0.00698921
	3	0.00842025
	3	0.0125606
	3	0.0089659
	3	0.0105661
	3	0.00995817
	3	0.0101683
	3	0.00791869
	3	0.00857363
	3	0.0092137
	3	0.00896371
	3	0.00632582
	3	0.00959861
	3	0.00963467
	3	0.00658653
	3	0.0106164
	3	0.0113308
	3	0.0099021
	3	0.00845701
	3	0.00823411
	4	0.00818359
	4	0.0105955
	4	0.00898619
	4	0.007398
	4	0.00706118
	4	0.00601959
	4	0.00927431
	4	0.00994298
	4	0.00584992
	4	0.00914608
	4	0.0105273
	4	0.0105695
	4	0.0100253
	4	0.0123425
	4	0.0102617
	4	0.00629403
	4	0.00926273
	4	0.00632162
	4	0.0108201
	4	0.00811224
	4	0.0107901
	4	0.00941811
	4	0.0121726
	4	0.00875506
	4	0.00704547
	4	0.00902068
	4	0.00917003
	4	0.00759007
	4	0.00925305
	4	0.00896073
	4	0.00654185
	4	0.0103511
	4	0.00881119
	4	0.00598192
	4	0.0112194
	4	0.00908532
	4	0.0056224
	4	0.0117663
	4	0.0111409
	4	0.00691242
	4	0.0101781
	4	0.00918728
	4	0.00946887
	4	0.0101535
	4	0.00935638
	4	0.00675024
	4	0.00863662
	4	0.00478709
	4	0.00660014
	4	0.00733699
	4	0.00910765
	4	0.00983906
	4	0.0081572
	4	0.00966338
	4	0.00968837
	4	0.00829392
	4	0.0105857
	4	0.00692263
	4	0.00840983
	4	0.0101757
	4	0.0060195
	4	0.00819676
	4	0.00716332
	4	0.0103265
	4	0.0102663
	4	0.00757766
	4	0.00752185
	4	0.00843781
	4	0.00948311
	4	0.00880806
	4	0.00807389
	4	0.00942394
	4	0.00914668
	4	0.00511955
	4	0.00895359
	4	0.00817826
	4	0.0116094
	4	0.00855062
	4	0.00641156
	4	0.0069523
	4	0.00706914
	4	0.00982874
	4	0.00935651
	4	0.00792038
	4	0.0082584
	4	0.00936505
	4	0.00739302
	4	0.00663221
	5	0.00831305
	5	0.00907916
	5	0.00776093
	5	0.00698159
	5	0.007093
	5	0.010081
	5	0.00772848
	5	0.00808397
	5	0.00733567
	5	0.00805493
	5	0.0094185
	5	0.00396336
	5	0.00954727
	5	0.00794686
	5	0.0106133
	5	0.0107596
	5	0.0107504
	5	0.00764097
	5	0.00813626
	5	0.00671046
	5	0.00650398
	5	0.00981603
	5	0.00933861
	5	0.00761735
	5	0.0094505
	5	0.00860848
	5	0.00863796
	5	0.0058172
	5	0.00585926
	5	0.00628002
	5	0.0089436
	5	0.00853572
	5	0.00574432
	5	0.00490327
	5	0.00632407
	5	0.0057872
	5	0.0077852
	5	0.00932206
	5	0.00579231
	5	0.00658752
	5	0.00691693
	5	0.00879119
	5	0.0107524
	5	0.00734625
	5	0.00762256
	5	0.00419977
	5	0.00824287
	5	0.00783604
	5	0.00661389
	5	0.00622404
	5	0.0066459
	5	0.00976779
	5	0.011521
	5	0.0067313
	5	0.0098802
	5	0.00497383
	5	0.00863278
	5	0.00929484
	5	0.00838618
	5	0.00663343
	5	0.00890282
	5	0.00831293
	5	0.00538981
	5	0.00589053
	5	0.00918839
	5	0.00849789
	5	0.0119059
	5	0.00678358
	5	0.00856381
	5	0.00846064
	5	0.00803504
	5	0.00779559
	5	0.0118509
	5	0.00709339
	5	0.00871347
	5	0.0100285
	5	0.0102939
	5	0.00675561
	5	0.0101718
	5	0.00612081
	5	0.0051856
	5	0.00588423
	5	0.00629286
	5	0.00890011
	5	0.00845138
	5	0.00602233
	5	0.00960456
	5	0.00935574
	6	0.00699891
	6	0.00825497
	6	0.00668704
	6	0.00779025
	6	0.00916255
	6	0.00890898
	6	0.00741547
	6	0.00503217
	6	0.00703103
	6	0.00441542
	6	0.00564243
	6	0.00800819
	6	0.00895192
	6	0.00508567
	6	0.00672054
	6	0.00911025
	6	0.00790138
	6	0.00792001
	6	0.00812698
	6	0.00692301
	6	0.00715361
	6	0.00642253
	6	0.00569533
	6	0.00502203
	6	0.00636123
	6	0.00615372
	6	0.00994894
	6	0.00585257
	6	0.00531714
	6	0.00619237
	6	0.011625
	6	0.00579682
	6	0.00938039
	6	0.0106684
	6	0.00499512
	6	0.00933098
	6	0.00940667
	6	0.00797819
	6	0.00699667
	6	0.0101923
	6	0.00706865
	6	0.0067186
	6	0.00731403
	6	0.00614772
	6	0.00983886
	6	0.00759025
	6	0.0108032
	6	0.00790014
	6	0.0083737
	6	0.00999334
	6	0.00474708
	6	0.0102238
	6	0.00376097
	6	0.0111898
	6	0.00527395
	6	0.00763237
	6	0.0128231
	6	0.00981372
	6	0.00849915
	6	0.00911257
	6	0.00453503
	6	0.0081925
	6	0.00894347
	6	0.00902885
	6	0.0101597
	6	0.00664022
	6	0.00887966
	6	0.00690465
	6	0.00867082
	6	0.0104587
	6	0.00552356
	6	0.00791078
	6	0.00476454
	6	0.00791314
	6	0.00677171
	6	0.00774301
	6	0.00768377
	6	0.00841131
	6	0.00601002
	6	0.00450375
	6	0.00506361
	6	0.0095186
	6	0.00448741
	6	0.00623015
	6	0.00629252
	6	0.00717
	6	0.00544381
	6	0.00698592
	7	0.0138293
	7	0.00488317
	7	0.00776609
	7	0.00540271
	7	0.00708257
	7	0.00413904
	7	0.00473074
	7	0.0054394
	7	0.00824304
	7	0.00546494
	7	0.00891425
	7	0.00377208
	7	0.00671738
	7	0.00870525
	7	0.0053677
	7	0.00499502
	7	0.00532129
	7	0.0105423
	7	0.0143909
	7	0.00492272
	7	0.00894838
	7	0.0052901
	7	0.00988367
	7	0.00929261
	7	0.0125271
	7	0.00981053
	7	0.0057407
	7	0.0131925
	7	0.00844797
	7	0.00400023
	7	0.0116709
	7	0.00650628
	7	0.00438671
	7	0.0080805
	7	0.00852016
	7	0.0110443
	7	0.0130865
	7	0.00509375
	7	0.00863572
	7	0.00299203
	7	0.00489874
	7	0.00981752
	7	0.00676045
	7	0.00509571
	7	0.00382143
	7	0.00511243
	7	0.00659343
	7	0.00876774
	7	0.00729901
	7	0.00609692
	7	0.00316186
	7	0.00940608
	7	0.00642252
	7	0.00797999
	7	0.00984617
	7	0.00795192
	7	0.00590749
	7	0.00545946
	7	0.00493514
	7	0.00581511
	7	0.00914047
	7	0.00569625
	7	0.00666136
	7	0.00882437
	7	0.00652999
	7	0.0120732
	7	0.00567018
	7	0.00602645
	7	0.0130038
	7	0.00523273
	7	0.00539461
	7	0.0032141
	7	0.00564222
	7	0.00723536
	7	0.00784453
	7	0.00597711
	7	0.00932564
	7	0.00928592
	7	0.00965143
	7	0.00478865
	7	0.00834781
	7	0.0062105
	7	0.00879852
	8	0.00929846
	8	0.0101546
	8	0.00910806
	8	0.00692567
	8	0.00932444
	8	0.00896579
	8	0.00894963
	8	0.00866468
	8	0.00755842
	8	0.00797719
	8	0.0105926
	8	0.00601686
	8	0.00659658
	8	0.0061546
	8	0.00844785
	8	0.0106608
	8	0.00658922
	8	0.0104178
	8	0.00750765
	8	0.00753147
	8	0.00738429
	8	0.00813589
	8	0.010166
	8	0.0084406
	8	0.0105517
	8	0.0072161
	8	0.0062029
	8	0.00948062
	8	0.00987084
	8	0.00735008
	8	0.00823045
	8	0.00874654
	8	0.00827467
	8	0.00996316
	8	0.00960659
	8	0.011167
	8	0.00969935
	8	0.0104114
	8	0.00599645
	8	0.00850124
	8	0.00813749
	8	0.00859657
	8	0.00810052
	8	0.0103368
	8	0.0096266
	8	0.00907288
	8	0.00859266
	8	0.00981571
	8	0.00827302
	8	0.0106302
	8	0.00925911
	8	0.00937917
	8	0.00988225
	8	0.00895426
	8	0.00834373
	8	0.00892374
	8	0.00611355
	8	0.00875265
	8	0.00780239
	8	0.0107287
	8	0.00603574
	8	0.00962919
	8	0.0115948
	8	0.008352
	8	0.0107444
	8	0.0103451
	8	0.00850018
	8	0.00881046
	8	0.0070507
	8	0.00833796
	8	0.00826409
	8	0.00975928
	8	0.00944701
	8	0.00789259
	8	0.010058
	8	0.00916699
	8	0.00905266
	8	0.00691715
	8	0.0121901
	8	0.0101237
	8	0.01047
	8	0.0106278
	8	0.0114082
	8	0.0128736
	8	0.00875735
	8	0.00915392
	8	0.00778633
	8	0.0088642

## Sheet: Figure 2C
Figure 1I
Boxplot and stripplot
	cd_class	alpha
	1	0.2831582737053862
	1	0.2067029586959159
	1	0.3391755887204166
	1	0.2659357944844195
	1	0.2060015936023958
	1	0.2471239100553855
	1	0.2440787126669822
	1	0.3507973782093008
	1	0.1817107217011534
	1	0.2106334088738125
	1	0.1442087879896278
	1	0.3396625068846515
	1	0.2003320856169952
	1	0.2331973501944102
	1	0.1621181828791601
	1	0.2335412952694924
	1	0.2159653618625467
	1	0.1950791159214425
	1	0.3202835268708884
	1	0.3305695786800682
	1	0.2988144137214681
	1	0.3336077970167834
	1	0.3388349554339944
	1	0.3207131663032325
	1	0.3085611580891652
	1	0.3313911058073999
	1	0.3109895325458615
	1	0.3137554070488159
	1	0.2752666982421597
	1	0.3260118240689055
	1	0.3423818370618766
	1	0.2815726062491676
	1	0.365788
	1	0.365635
	1	0.3470810407348528
	1	0.3139690030044226
	1	0.3565057549803463
	1	0.1923270542935939
	1	0.3018270684365329
	1	0.3421590216945019
	1	0.2134128333691325
	1	0.3171379867151763
	1	0.2913687581254691
	1	0.3865113538688146
	1	0.3118217126440102
	1	0.3548248705760799
	1	0.3536906714297373
	1	0.2809874816378642
	1	0.32118
	1	0.3120887352380495
	1	0.307536
	1	0.3091931713777992
	1	0.2868519709094721
	1	0.2719590582195269
	1	0.2559958237989364
	1	0.29269
	1	0.1447351735811004
	1	0.2764290273856228
	1	0.279216
	1	0.3473770094797817
	1	0.2965018363471399
	1	0.2354886317601745
	1	0.2836063837686725
	1	0.2059624019805622
	1	0.3079499643870612
	1	0.2208050364106309
	1	0.1455959376364738
	1	0.3550352971410414
	1	0.2601242810995753
	1	0.2936388803611465
	1	0.1712368086429054
	1	0.2465947092562293
	1	0.3354385537882879
	1	0.2222368403690691
	1	0.2674489410712676
	1	0.1741672024501784
	1	0.3422740559664118
	1	0.3358110761331256
	1	0.3257950710007928
	1	0.3054901928716078
	1	0.3442239935220308
	1	0.306628
	1	0.3374615198564419
	1	0.3242237332380032
	1	0.4660396811416348
	1	0.3515236402042258
	1	0.3212914310688128
	1	0.3157964201433835
	2	0.3332383456939085
	2	0.3408439048262898
	2	0.1990010851335437
	2	0.2819723203332507
	2	0.3338946427532193
	2	0.2425198627824425
	2	0.3193937142088632
	2	0.3365205118932867
	2	0.3056956600185136
	2	0.2694211161103593
	2	0.355094
	2	0.3480532558361499
	2	0.2560986160530538
	2	0.3891303196520293
	2	0.2312361683515209
	2	0.2861335042062603
	2	0.3468820199696431
	2	0.3342117924906899
	2	0.3599525503308174
	2	0.2453972451048441
	2	0.2185287176194787
	2	0.2062384005430984
	2	0.1780720804861741
	2	0.3438956085284203
	2	0.2199773215778412
	2	0.2660490167369765
	2	0.2838094269353719
	2	0.2914685580813802
	2	0.2740547948693793
	2	0.2899170103011866
	2	0.3382798996009055
	2	0.3995532676432667
	2	0.3145642999894898
	2	0.3502252982608587
	2	0.3064149220102204
	2	0.302349
	2	0.2645442677926788
	2	0.3587421695918517
	2	0.3692222051121822
	2	0.1594100038193049
	2	0.3109963919755127
	2	0.2664567259434665
	2	0.2206538724680669
	2	0.3410456813483481
	2	0.3172509766898868
	2	0.2066778005126956
	2	0.3037947539047799
	2	0.2875739116576501
	2	0.1979203862764247
	2	0.3559580819349699
	2	0.3146269802179938
	2	0.3501736941323885
	2	0.2200475887205841
	2	0.3041686707076633
	2	0.3005337275889072
	2	0.1894953997496664
	2	0.3316178112806498
	2	0.3630375816352295
	2	0.3475002135830904
	2	0.3371515985828348
	2	0.1950187379785622
	2	0.2454554282526972
	2	0.3535393759353552
	2	0.2026204495692234
	2	0.2946483863535634
	2	0.3087901360967127
	2	0.3428473913908859
	2	0.2135955550715472
	2	0.3305310205356312
	2	0.1994544820983315
	2	0.3533984653436288
	2	0.2052484657838409
	2	0.3385493276606774
	2	0.3404242023527523
	2	0.3066222708355956
	2	0.3516271897491958
	2	0.3565952188713358
	2	0.3364045025738514
	2	0.338762
	2	0.2273328467444116
	2	0.2027892095790961
	2	0.30502
	2	0.3192710580439228
	2	0.153335
	2	0.2963075103385372
	2	0.2625057412297695
	2	0.1866884260431508
	2	0.2905105513649305
	3	0.1972733634609316
	3	0.3251623736793095
	3	0.313068
	3	0.2426991914484859
	3	0.2884419990993215
	3	0.3570919346620218
	3	0.2423398836325507
	3	0.3062732002587193
	3	0.3284515800939335
	3	0.1676168293537851
	3	0.2510663590199478
	3	0.2250830118641221
	3	0.3567723813439027
	3	0.2312178994423278
	3	0.2255183573441116
	3	0.2476531745817936
	3	0.2056043831522165
	3	0.1472453900131806
	3	0.2150943437854975
	3	0.3484280464796785
	3	0.2032794458916795
	3	0.3225913787239637
	3	0.3351090326799411
	3	0.2065226839490433
	3	0.3269897016491937
	3	0.1991516710149492
	3	0.2231988264063925
	3	0.2102462045717675
	3	0.2108348314166198
	3	0.1821849671991211
	3	0.3623449111793499
	3	0.3509959342583886
	3	0.3063131125387957
	3	0.3697743404329475
	3	0.3260472411323794
	3	0.3865740667112873
	3	0.3421480667015838
	3	0.276848
	3	0.2987033227134212
	3	0.3529689450330275
	3	0.3168283524159247
	3	0.2946398256196271
	3	0.2121010437665873
	3	0.2985658684717227
	3	0.3372897178614999
	3	0.2398694290168269
	3	0.3237307364426081
	3	0.3361942784809653
	3	0.2496222216230795
	3	0.2989201275837123
	3	0.3778800816086792
	3	0.3494476935301336
	3	0.3776157335305366
	3	0.3246090139890734
	3	0.3604069740608712
	3	0.3028787991804665
	3	0.3652744956502378
	3	0.3048328903715877
	3	0.2911594311801327
	3	0.3812618212532331
	3	0.324468
	3	0.3353008878441673
	3	0.2039135598040173
	3	0.2336015750494724
	3	0.3486663262139645
	3	0.3378080746006869
	3	0.1460975239251239
	3	0.3194887082640384
	3	0.3194889712407913
	3	0.3353232736646628
	3	0.3753196042454098
	3	0.3374903091578006
	3	0.2676503251442346
	3	0.2460063700397659
	3	0.3091918872269428
	3	0.3510573330231533
	3	0.2387103783208201
	3	0.3436459331566316
	3	0.2873790396856781
	3	0.3103563175467559
	3	0.3346339188451023
	3	0.1924852383760642
	3	0.3079741320626179
	3	0.3608508520302038
	3	0.2666343215653912
	3	0.254731
	3	0.3472269385326223
	3	0.3172176297049553
	4	0.1702085287087966
	4	0.2853986761631396
	4	0.242024
	4	0.2132209477778517
	4	0.297375
	4	0.2819577990719806
	4	0.3612438767620269
	4	0.275192
	4	0.3158893128955749
	4	0.2348068857616839
	4	0.2567045815871432
	4	0.2664505197716822
	4	0.2454688678943154
	4	0.2700606773917539
	4	0.211821
	4	0.3789251916892459
	4	0.2143059529338634
	4	0.3190527134097358
	4	0.2641711951736319
	4	0.2000841406837476
	4	0.3560526046579133
	4	0.2388843820553382
	4	0.3905894687915541
	4	0.2278612372143181
	4	0.313214
	4	0.2307563997630193
	4	0.2192181438413389
	4	0.3424134277880938
	4	0.3551448812384452
	4	0.2987011982987037
	4	0.3097373059799004
	4	0.3522639084905073
	4	0.3314607175535438
	4	0.3009623246641022
	4	0.390767
	4	0.3503536356584324
	4	0.2688950412166939
	4	0.439764
	4	0.3250239667683277
	4	0.1539469293138775
	4	0.3652262502652449
	4	0.3472260121422932
	4	0.3133483878035865
	4	0.3693790466576266
	4	0.3557277627401198
	4	0.25642
	4	0.291708
	4	0.2922971993472517
	4	0.3153046285272577
	4	0.3389022279798891
	4	0.3046489337002193
	4	0.3496558745826552
	4	0.3481144011877338
	4	0.3712204931362878
	4	0.3909543171349324
	4	0.2984783060718545
	4	0.3497162210921181
	4	0.3276232033358273
	4	0.3347342505808911
	4	0.3183068279049406
	4	0.3122973194240259
	4	0.3492847756992458
	4	0.3049385558334318
	4	0.2362379065197927
	4	0.3676182515044661
	4	0.1909368508857705
	4	0.1290237249876185
	4	0.2881414809487675
	4	0.2083421394063317
	4	0.3501782864497165
	4	0.1725866761509361
	4	0.2277542300547404
	4	0.322491
	4	0.2996540284008434
	4	0.2194822953777411
	4	0.2272270005775887
	4	0.2545017117267411
	4	0.3392228478239857
	4	0.1697933281785968
	4	0.3192487050981455
	4	0.3330544576906221
	4	0.2308119934478777
	4	0.2446839740052393
	4	0.1583906358712061
	4	0.2255989632953289
	4	0.3309772097353819
	4	0.1878470936473717
	4	0.3317154465526916
	5	0.2858879930736273
	5	0.3937605424677272
	5	0.2436676859140643
	5	0.1656511371115961
	5	0.2756593405398438
	5	0.2557389798606436
	5	0.3476159908600257
	5	0.27427
	5	0.2487924136744005
	5	0.2307523483573314
	5	0.2316370654580816
	5	0.2423311307945651
	5	0.3298943718040728
	5	0.302751
	5	0.2213698010271893
	5	0.2901712989876732
	5	0.3273503014867005
	5	0.3494860281582888
	5	0.1530705760313925
	5	0.3368381020330538
	5	0.324872
	5	0.2565628763055662
	5	0.2357580567259359
	5	0.3442503749682719
	5	0.3574473532162221
	5	0.2931636584730005
	5	0.3558311288367973
	5	0.3461180972730678
	5	0.1482659212468821
	5	0.333629
	5	0.2131287402920452
	5	0.2323248095027605
	5	0.2937095647953788
	5	0.284749
	5	0.1347102890739292
	5	0.3183911435573769
	5	0.220539
	5	0.3415263894725165
	5	0.2880971561947608
	5	0.3137825075864208
	5	0.154087
	5	0.3418493204022687
	5	0.262124
	5	0.3174298546844621
	5	0.1940968960885294
	5	0.214662
	5	0.2155045294705475
	5	0.1797815993923123
	5	0.2921372591361589
	5	0.3591783777194084
	5	0.2800071840366297
	5	0.2259631202051623
	5	0.2632734504165628
	5	0.2973553547267583
	5	0.3885977302846987
	5	0.3025837968128704
	5	0.3444081159934968
	5	0.3768991926843456
	5	0.1828013352369208
	5	0.185113
	5	0.3459393557581728
	5	0.3402807021436764
	5	0.1266648505127675
	5	0.3256479919699633
	5	0.3762114653809361
	5	0.2517467176212984
	5	0.2662644505655426
	5	0.3220651848637673
	5	0.3285336084765733
	5	0.3700058158383076
	5	0.2513517931107276
	5	0.2148714821413678
	5	0.3985128303644338
	5	0.3355039462596654
	5	0.2370236901977645
	5	0.2779261716804349
	5	0.3648543890479502
	5	0.3201737662472834
	5	0.2609911868236362
	5	0.4131010073274184
	5	0.306605
	5	0.3102079263847504
	5	0.307724
	5	0.2423037888607455
	5	0.2900435313592955
	5	0.3082639935195091
	5	0.2806179476762694
	5	0.3942108100288176
	6	0.35452
	6	0.2963277030256877
	6	0.3190459500169342
	6	0.2668430045722819
	6	0.3733018843691307
	6	0.4564765729638543
	6	0.3620827264098694
	6	0.3041762755586097
	6	0.3220887054786798
	6	0.2230918495064169
	6	0.2776141622385661
	6	0.2767030964287222
	6	0.3756111778148707
	6	0.3027757414139297
	6	0.3299413524319674
	6	0.3753382195762583
	6	0.3554472471334903
	6	0.2887957500032314
	6	0.2927457296596033
	6	0.31595
	6	0.3199744547122174
	6	0.3300204781242107
	6	0.2990376601828949
	6	0.2911839466009623
	6	0.3244814545528203
	6	0.3193340758467244
	6	0.3387198301319517
	6	0.343274
	6	0.3023694519562644
	6	0.2546247849092824
	6	0.3983708050317616
	6	0.302708
	6	0.3458582703353579
	6	0.3141024066959326
	6	0.2867530351706174
	6	0.3438285755827627
	6	0.4555664520047026
	6	0.3202813157605665
	6	0.1563034993891743
	6	0.2527595364585431
	6	0.2011143528117516
	6	0.2020401759838474
	6	0.3860148629734758
	6	0.1470877589838126
	6	0.210206
	6	0.2395300444677451
	6	0.4319674858853987
	6	0.4072937652863282
	6	0.2479349585143289
	6	0.2978521416470471
	6	0.275819
	6	0.2445857283985354
	6	0.295037
	6	0.3038087113246758
	6	0.3404113290901162
	6	0.3131175921489412
	6	0.2880503828851691
	6	0.2543634570446189
	6	0.3436724133615875
	6	0.2182364597278455
	6	0.2740181113070338
	6	0.2155629688645814
	6	0.3034332992720428
	6	0.2792881881763329
	6	0.2838335752083861
	6	0.1769425697394623
	6	0.2178817765784603
	6	0.3485993122083549
	6	0.2150917310465409
	6	0.2508478833196102
	6	0.3554959790780263
	6	0.1950533437164379
	6	0.2899638675483782
	6	0.1950660936883848
	6	0.3869748867024563
	6	0.2465124110282082
	6	0.220612
	6	0.2030352863012736
	6	0.2003510664330622
	6	0.2620558523912064
	6	0.3723619970806326
	6	0.1630466774747452
	6	0.2302733564284696
	6	0.1366970798915118
	6	0.1988032127078172
	6	0.1700417240596053
	6	0.1527528521896981
	6	0.1362588243526143
	7	0.4887082900149169
	7	0.2823015904307403
	7	0.3835612319498409
	7	0.3332425241280629
	7	0.3492210692224717
	7	0.2943249364836311
	7	0.2240586115328509
	7	0.3496768860583626
	7	0.3580040590004522
	7	0.3474614607215545
	7	0.560624
	7	0.2847059064975005
	7	0.3351270779212646
	7	0.4460106370409373
	7	0.3338557929440619
	7	0.2379834655751412
	7	0.2583694251615834
	7	0.3547695557455051
	7	0.5469136945697219
	7	0.2447870684445708
	7	0.2047119803560359
	7	0.2723729415193219
	7	0.2853693473736187
	7	0.2213078649208147
	7	0.3201799329672511
	7	0.3618493978169753
	7	0.3227765035792836
	7	0.2936542869253248
	7	0.2703735827909567
	7	0.2904521256513378
	7	0.3869166997731524
	7	0.1900792125168632
	7	0.2621058959387342
	7	0.2596983302361376
	7	0.391129
	7	0.2949161736752172
	7	0.2733247879992911
	7	0.3087860508176072
	7	0.2457951296620801
	7	0.2295839087839647
	7	0.2575058641104961
	7	0.2360871009032477
	7	0.3718833923873232
	7	0.1624699935336731
	7	0.2561566135681796
	7	0.190952
	7	0.197027
	7	0.4109540753570866
	7	0.3315991379791098
	7	0.1445552586151998
	7	0.1265432768916325
	7	0.2459270899115995
	7	0.1768488130925269
	7	0.2086520259601845
	7	0.4854820840654306
	7	0.2863525380766302
	7	0.1575002881027395
	7	0.2772865978064269
	7	0.3129190965745128
	7	0.2393270119274338
	7	0.3481340292925384
	7	0.3239524822789535
	7	0.2691659758695625
	7	0.2036356188759455
	7	0.3437080383926461
	7	0.3472403370596955
	7	0.3585718436387687
	7	0.2410421661643631
	7	0.4390569827107032
	7	0.2956461198059105
	7	0.3150795667975706
	7	0.2022543330051311
	7	0.1669061343532288
	7	0.3452414103608326
	7	0.0971692
	7	0.3273058486046484
	7	0.2542640736750624
	7	0.2066820093363349
	7	0.2296868343134907
	7	0.2678313995565536
	7	0.3350820580025108
	7	0.1358369571316757
	7	0.2890246818356746
	8	0.3465379939361795
	8	0.3528949862050686
	8	0.3487321896409077
	8	0.3210103362007964
	8	0.3391353132782411
	8	0.3460195306300626
	8	0.3679036954784634
	8	0.3310538005710955
	8	0.3350584241253181
	8	0.3303463509335254
	8	0.3721022359967475
	8	0.3132378245007972
	8	0.3204250089268607
	8	0.317161
	8	0.3190436949501782
	8	0.3577810579208397
	8	0.3028225109725979
	8	0.3567381922165378
	8	0.3297233515863284
	8	0.2858655927077024
	8	0.3254995209817377
	8	0.3459113089520495
	8	0.3619294039618307
	8	0.352147
	8	0.3515126452043071
	8	0.3192992164307139
	8	0.3054214683598894
	8	0.3566095648206788
	8	0.3101412174227608
	8	0.324132
	8	0.3448229680212949
	8	0.1968731572197698
	8	0.2268065025811614
	8	0.2507878394421101
	8	0.3624994454694342
	8	0.2736515070758932
	8	0.1934780724618952
	8	0.2476207698657476
	8	0.2903187867317729
	8	0.1988499272390278
	8	0.197149
	8	0.1443155443122092
	8	0.2298545713348934
	8	0.3577778367911335
	8	0.2286533473711123
	8	0.2146293856502008
	8	0.2799415827104027
	8	0.313483
	8	0.358473
	8	0.3150386048692182
	8	0.3352673570553106
	8	0.2969699575479658
	8	0.37378
	8	0.2924579196579019
	8	0.293858
	8	0.2930294075640143
	8	0.315281
	8	0.3127639990952169
	8	0.2217835744832581
	8	0.2935399253023507
	8	0.3218348864552525
	8	0.2181166097732976
	8	0.2537729826466203
	8	0.3386216502395493
	8	0.2359318563037474
	8	0.2158859069971862
	8	0.2110414132238483
	8	0.3434080175226394
	8	0.170632
	8	0.1914744433715504
	8	0.1734378333605373
	8	0.316589
	8	0.2325130410124576
	8	0.1593898330633386
	8	0.2280533423623683
	8	0.2130133764254688
	8	0.2036574704959333
	8	0.2842891996595133
	8	0.2882652960312958
	8	0.2600074739184836
	8	0.2531762609336205
	8	0.2727003691035853
	8	0.3694754356582447
	8	0.2778992973300565
	8	0.2106273508103505
	8	0.2330754529701968
	8	0.30943
	8	0.3437746451169415

## Sheet: Figure 2E
Figure 1k
Boxplot and stripplot
	cd_class	dc
	1	0.70036
	1	0.938972
	1	0.408604
	1	0.891071
	1	2.08332
	1	1.30106
	1	5.4297
	1	0.903695
	1	1.1386
	1	1.36377
	1	4.13317
	1	1.1643
	1	2.07797
	1	0.929332
	1	1.98561
	1	1.36685
	1	9.92556
	1	4.58014
	1	0.872134
	1	1.83336
	1	1.70909
	1	0.901327
	1	0.849275
	1	1.66389
	1	0.924814
	1	1.81845
	1	0.86307
	1	1.14693
	1	5.27724
	1	1.83271
	1	1.02324
	1	2.14548
	2	6.60142
	2	1.54944
	2	1.734
	2	1.23733
	2	57.9172
	2	3.38248
	2	2.5758
	2	3.50126
	2	2.6445
	2	0.757094
	2	1.44905
	2	3.40886
	2	3.48681
	2	0.862325
	2	0.911597
	2	1.07673
	2	3.13795
	2	1.18288
	2	1.08524
	2	1.63096
	2	2.21417
	2	1.36415
	2	2.11006
	2	1.11456
	2	0.522643
	2	2.22197
	2	1.43186
	2	1.27386
	2	2.41983
	2	1.67797
	2	1.70894
	3	4.86572
	3	1.96555
	3	2.46897
	3	1.56824
	3	0.921953
	3	3.79046
	3	5.42025
	3	1.87593
	3	1.82039
	3	5.05444
	3	3.48208
	3	2.64072
	3	1.75431
	3	1.60546
	3	1.1202
	3	3.41564
	3	1.18396
	3	1.88682
	3	1.79761
	3	2.17281
	3	2.58376
	3	0.648385
	3	4.18731
	3	2.06377
	3	1.29879
	4	2.4009
	4	5.20839
	4	0.434772
	4	3.14623
	4	1.57431
	4	2.67099
	4	2.39342
	4	1.96093
	4	3.00025
	4	1.61492
	4	3.94399
	4	2.88246
	4	0.735927
	4	2.86433
	4	2.42128
	4	0.991889
	4	1.69901
	4	3.13354
	4	0.586786
	4	1.29315
	4	1.57069
	4	0.948725
	4	0.926534
	4	1.04447
	4	1.47094
	4	0.621026
	4	0.956539
	5	1.56936
	5	1.46347
	5	2.26393
	5	2.93832
	5	1.02472
	5	0.277323
	5	0.694715
	5	10.6957
	5	0.730835
	5	2.01608
	5	0.801368
	5	9.22604
	5	1.73398
	5	1.96964
	5	3.36559
	5	1.39158
	5	3.20815
	5	1.98867
	5	1.34389
	5	2.84309
	5	0.876971
	6	1.66676
	6	1.76206
	6	2.0252
	6	1.89695
	6	3.37815
	6	1.80015
	6	1.63667
	6	0.882316
	6	0.83756
	6	2.13321
	6	0.897179
	6	0.743609
	6	0.833627
	6	1.48354
	6	0.460366
	6	0.237217
	6	3.80953
	6	4.96166
	6	1.74161
	6	11.5538
	6	1.49196
	6	2.41967
	7	3.5286
	7	0.400777
	7	16.949
	7	3.15163
	7	2.45739
	7	0.397518
	7	1.47769
	7	12.7936
	7	1.35151
	7	0.258296
	7	0.301733
	7	6.57961
	7	1.72705
	7	3.63484
	7	27.0514
	7	1.06176
	7	13.9734
	7	4.90153
	7	0.140173
	8	3.25747
	8	3.15933
	8	0.977798
	8	0.951809
	8	1.70911
	8	4.91994
	8	1.23604
	8	4.84349
	8	4.58881
	8	1.93781
	8	1.78954
	8	1.53107
	8	1.76655
	8	1.12588
	8	1.19952
	8	2.79616
	8	1.67714
	8	0.714033
	8	3.15835
	8	0.95068
	8	1.78689
	8	0.842897
	8	1.07782
	8	1.46206
	8	0.816455
	8	1.71342
	8	2.61401
	8	1.11473

## Sheet: Figure 2F
figure 1l
boxplot and stripplot
	cd_class	alpha
	1	0.759758
	1	0.824214
	1	0.65832
	1	0.782385
	1	0.895495
	1	0.817375
	1	1.09021
	1	0.727528
	1	0.839123
	1	0.861988
	1	1.07961
	1	0.827985
	1	0.919647
	1	0.699981
	1	0.90811
	1	0.833603
	1	1.16812
	1	1.28424
	1	0.766557
	1	0.880404
	1	0.898799
	1	0.787515
	1	0.731123
	1	0.838598
	1	0.781332
	1	0.91178
	1	0.819899
	1	0.826527
	1	1.05956
	1	0.963307
	1	0.824041
	1	0.876351
	2	1.07422
	2	0.856081
	2	0.84363
	2	0.812451
	2	1.77681
	2	1.02921
	2	0.942668
	2	0.988649
	2	0.926343
	2	0.748491
	2	0.828097
	2	0.92992
	2	0.953988
	2	0.730939
	2	0.744901
	2	0.776369
	2	0.908669
	2	0.798915
	2	0.747269
	2	0.882572
	2	0.89253
	2	0.83509
	2	0.897674
	2	0.783422
	2	0.681028
	2	0.899566
	2	0.802453
	2	0.799913
	2	0.937548
	2	0.838543
	2	0.85871
	3	1.02719
	3	0.878983
	3	0.942949
	3	0.870347
	3	0.744373
	3	1.08232
	3	1.01682
	3	0.883752
	3	0.840548
	3	1.03898
	3	0.923511
	3	0.89786
	3	0.865041
	3	0.874124
	3	0.778009
	3	0.929768
	3	0.779153
	3	0.871258
	3	0.903158
	3	0.896207
	3	0.921585
	3	0.69411
	3	0.996441
	3	0.861941
	3	0.803425
	4	0.907583
	4	1.02981
	4	0.610838
	4	0.960286
	4	0.868126
	4	0.90815
	4	0.908951
	4	0.839048
	4	0.931522
	4	0.841774
	4	0.954012
	4	0.930825
	4	0.775764
	4	0.904012
	4	1.02269
	4	0.749865
	4	0.863271
	4	0.979226
	4	0.730696
	4	0.857293
	4	0.874635
	4	0.722695
	4	0.721165
	4	0.780394
	4	0.837322
	4	0.698625
	4	0.774764
	5	0.83386
	5	0.841738
	5	1.02813
	5	0.96074
	5	0.805175
	5	0.685388
	5	0.753323
	5	1.1584
	5	0.729027
	5	0.891415
	5	0.749572
	5	1.13599
	5	0.892255
	5	0.876094
	5	0.997651
	5	0.857074
	5	1.00495
	5	0.854426
	5	0.803691
	5	0.934943
	5	0.737446
	6	0.907801
	6	0.865211
	6	0.926718
	6	0.982787
	6	1.03047
	6	0.891343
	6	0.912338
	6	0.774173
	6	0.720259
	6	0.838474
	6	0.702683
	6	0.752681
	6	0.770606
	6	0.985923
	6	0.699376
	6	0.605783
	6	0.991178
	6	1.04246
	6	0.836074
	6	1.1217
	6	0.854936
	6	0.824016
	7	0.952043
	7	0.74171
	7	1.2934
	7	1.02383
	7	0.994465
	7	0.897727
	7	0.847841
	7	1.27438
	7	0.917359
	7	0.735682
	7	0.734192
	7	1.19106
	7	0.900005
	7	0.959099
	7	1.35178
	7	0.856056
	7	1.33803
	7	1.11072
	7	0.414065
	8	0.93511
	8	0.922654
	8	0.761151
	8	0.802294
	8	0.872525
	8	1.00032
	8	0.809575
	8	1.03607
	8	1.19965
	8	0.89697
	8	0.872965
	8	0.858538
	8	0.875232
	8	0.81426
	8	0.795115
	8	0.927091
	8	0.854206
	8	0.728024
	8	1.04644
	8	0.754418
	8	0.845827
	8	0.741298
	8	0.790947
	8	0.809977
	8	0.728697
	8	0.866208
	8	0.926533
	8	0.795413

## Sheet: Figure 3G
Figure 2G
Scatter plots
	x_clustered	y_clustered	x_random	y_random
	-0.30224	-0.452955	-0.215729	0.350343
	-0.396207	-0.464172	0.0201927	-0.149017
	-0.418872	-0.449182	-0.318873	0.420472
	-0.386571	-0.5	-0.442494	-0.0667048
	-0.46553	-0.237771	0.276591	0.0962725
	-0.5	-0.219663	0.145939	0.191045
	-0.472401	-0.201007	0.127127	0.348752
	-0.476064	-0.201054	0.0652088	-0.425582
	-0.460759	-0.204254	-0.471331	-0.378138
	-0.464519	-0.177244	-0.15258	-0.454631
	-0.447548	-0.223814	0.435289	0.000987536
	-0.393709	-0.159252	-0.450349	-0.0671198
	-0.374745	-0.17115	0.353648	0.316626
	-0.378072	-0.171341	0.366896	0.148488
	-0.365824	-0.162434	-0.4592	0.0815472
	-0.329464	-0.28804	0.142025	-0.00248616
	-0.320268	-0.293688	0.0413573	0.25384
	-0.300521	-0.275348	0.0871192	-0.168685
	-0.145815	-0.17412	-0.0268654	0.499784
	-0.145826	-0.173238	-0.227406	-0.118874
	-0.197529	-0.176744	-0.212668	-0.329398
	0.0394869	-0.232051	0.0511149	-0.155012
	0.0479597	-0.239367	-0.114347	0.261479
	0.0280548	-0.211081	0.278307	-0.299276
	0.200891	-0.18141	-0.0919097	0.110154
	0.195052	-0.184294	-0.36649	-0.388469
	0.158788	-0.197546	-0.359487	0.27849
	0.163325	-0.136173	-0.455153	-0.135715
	0.111863	-0.164376	0.207643	0.16969
	0.145589	-0.167196	-0.218077	-0.00572136
	0.152687	-0.160661	-0.31162	-0.126478
	0.138189	-0.136461	0.32097	0.0536728
	0.152261	-0.150792	0.0575971	0.396692
	0.171194	-0.12956	-0.428054	-0.305939
	0.187619	-0.117162	0.0346045	-0.0907923
	0.244585	-0.0402722	-0.351435	0.482931
	0.255854	-0.105479	0.166368	0.0703313
	0.269379	-0.095441	-0.391922	0.341876
	0.309341	-0.0768987	-0.065398	-0.102811
	0.297818	-0.0854001	0.377588	0.418893
	0.301228	-0.10853	0.286874	-0.255895
	0.302132	-0.124834	-0.442415	-0.344715
	0.245273	-0.10654	0.450394	-0.224679
	0.266223	-0.115255	0.148811	-0.361891
	0.285468	-0.0959646	0.208382	-0.383162
	0.214044	-0.0761744	0.233183	0.119199
	0.194832	-0.0613136	0.377342	0.216441
	0.0275875	-0.0972658	-0.376448	0.124615
	0.0310612	-0.0905511	0.266581	-0.000482615
	0.0808036	-0.0430945	0.327597	0.315611
	0.109779	-0.0452835	0.318911	0.0848478
	0.100274	-0.0251445	-0.481237	-0.160508
	0.0424418	-0.0250665	-0.12002	0.349076
	0.0775546	-0.0397443	-0.0731421	0.240062
	0.0683336	-0.0204169	0.010241	-0.468154
	0.0682874	-0.02038	-0.0175214	-0.28129
	0.0638979	-0.0217041	-0.379965	-0.138924
	0.131214	0.00038196	0.473989	-0.399384
	0.171565	0.00467949	-0.444692	-0.405687
	0.124035	-0.0330453	0.06889	0.41801
	-0.0579712	0.104937	0.0703808	-0.243283
	0.00145696	0.128281	0.443944	0.14297
	0.00084883	0.130149	-0.31295	-0.14927
	-0.00576636	0.117314	-0.427069	-0.262894
	-0.00271147	0.0809252	0.37347	-0.0345857
	-0.0162675	0.0805942	-0.494698	-0.455525
	0.0382445	0.291807	0.285201	0.326454
	0.164393	0.147708	0.257796	-0.378678
	0.19777	0.235957	0.36165	-0.23517
	0.199268	0.211167	0.405716	0.351132
	0.269552	0.283858	-0.236581	-0.0107328
	0.275938	0.281864	-0.274013	-0.411621
	0.278719	0.268328	-0.199874	-0.420219
	0.245298	0.26814	0.205249	-0.114454
	0.16948	0.292096	-0.427659	-0.292804
	0.137175	0.280617	0.165092	0.152744
	0.133307	0.276162	0.348131	0.218487
	0.112878	0.270564	0.182503	-0.469742
	0.10611	0.256811	0.27469	0.415666
	0.12175	0.263727	-0.157113	0.216818
	0.113922	0.266957	-0.290202	0.47486
	0.114543	0.246525	-0.265022	0.0643176
	0.0850958	0.255173	0.217018	0.164952
	0.176963	0.242844	-0.446266	0.0564012
	0.0777048	0.22735	-0.0566566	-0.194487
	0.0625568	0.254417	-0.0227167	0.112531
	0.0883824	0.239443	0.130481	-0.337383
	0.00482762	0.271425	-0.404225	-0.178076
	-0.143998	0.239433	0.0632159	-0.212303
	-0.18559	0.202598	0.449952	0.333248
	-0.121799	0.144165	0.00528653	0.522311
	-0.0653838	0.300049	0.059431	-0.259941
	-0.063965	0.299012	0.477613	0.225788
	-0.194266	0.252157	0.322477	0.519782
	-0.205315	0.261016	-0.0122504	0.471162
	-0.223107	0.282596	-0.430243	0.375619
	-0.122058	0.274232	0.360653	0.0913782
	-0.0502334	0.256378	0.202692	-0.214193
	-0.057819	0.254769	0.221718	-0.106156
	-0.0934226	0.291793	0.313226	-0.219707
G(r) lineplots
	r	gor_clustered	gor_random
	0.05	7.76628	1.00287
	0.15	4.36391	1.02276
	0.25	2.79293	1.04237
	0.35	2.49588	1.0519
	0.45	2.05525	1.03253
	0.55	1.54027	1.01812
	0.65	1.05316	0.989198
	0.75	0.94319	0.954485

## Sheet: Figure 3H
Figure 2H
G(r) plot
	r	gor_whole_cell	gor_whole_cell_rand	cell_idx
	35	2.3823	0.996992	0
	45	2.0286	0.999565	0
	55	1.79447	0.996554	0
	65	1.6242	1.00218	0
	75	1.50444	1.00038	0
	85	1.42618	1.00111	0
	95	1.3647	1.00009	0
	105	1.31977	1.00152	0
	115	1.28875	0.999857	0
	125	1.26334	0.998652	0
	135	1.23884	0.999561	0
	145	1.22144	1.00004	0
	155	1.20588	1.0001	0
	165	1.19218	1.00057	0
	175	1.18312	0.999201	0
	185	1.17158	1.00048	0
	195	1.16481	1.00049	0
	205	1.15873	0.999651	0
	215	1.15187	1.00063	0
	225	1.14766	1.00019	0
	235	1.14311	1.00013	0
	245	1.13957	1.00027	0
	255	1.13509	1.00006	0
	265	1.13083	1.00116	0
	275	1.12866	1.00048	0
	285	1.12494	0.999846	0
	295	1.12161	0.999997	0
	305	1.11821	1.00069	0
	315	1.11403	1.00081	0
	325	1.1115	1.00062	0
	335	1.10834	1.00004	0
	345	1.10572	1.00123	0
	355	1.10403	1.00074	0
	365	1.10249	0.999835	0
	375	1.09973	0.99999	0
	385	1.0981	1.00016	0
	395	1.09529	1	0
	405	1.09342	1.00022	0
	415	1.091	1.00041	0
	425	1.0889	0.999787	0
	435	1.08758	0.999897	0
	445	1.08492	1.00037	0
	455	1.08276	0.999958	0
	465	1.08051	1.00005	0
	475	1.07803	0.999871	0
	485	1.0759	1.00054	0
	495	1.07491	0.999845	0
	505	1.0726	1.00013	0
	515	1.0711	1.00054	0
	525	1.06937	1.00046	0
	535	1.06892	1.00004	0
	545	1.06753	1.00055	0
	555	1.06559	1.00053	0
	565	1.06492	1.00008	0
	575	1.06365	0.999833	0
	585	1.06171	1.0006	0
	595	1.0604	1.00038	0
	605	1.05917	0.999972	0
	615	1.05779	1.00009	0
	625	1.05658	0.999872	0
	635	1.05504	1.00118	0
	645	1.05395	0.999978	0
	655	1.05278	1.00019	0
	665	1.05173	1.00025	0
	675	1.05008	1.00036	0
	685	1.04942	1.0001	0
	695	1.04833	1.0001	0
	705	1.04753	1.00026	0
	715	1.0461	1.00067	0
	725	1.04486	1.00004	0
	735	1.04331	1.00006	0
	745	1.04207	0.999676	0
	755	1.0404	1.00009	0
	765	1.03923	1.00061	0
	775	1.03776	1.00024	0
	785	1.03717	1.00012	0
	795	1.03604	1.00056	0
	805	1.03503	1.00033	0
	815	1.03353	1.0001	0
	825	1.03267	1.00009	0
	835	1.03081	1.00074	0
	845	1.03005	1.00037	0
	855	1.02858	1.00025	0
	865	1.02729	0.99996	0
	875	1.02611	0.9996	0
	885	1.02468	1.00001	0
	895	1.02431	1.00004	0
	905	1.02301	0.999419	0
	915	1.02153	1.00024	0
	925	1.02049	1.00025	0
	935	1.01919	1.00023	0
	945	1.01781	1.00006	0
	955	1.01698	0.999977	0
	965	1.01577	1.00014	0
	975	1.01466	1.00063	0
	985	1.01391	1.00037	0
	995	1.01356	1.00008	0
	1005	1.01256	1.00048	0
	1015	1.01117	1.0006	0
	1025	1.00966	1.0001	0
	1035	1.00819	1.00049	0
	1045	1.00722	0.99994	0
	1055	1.00573	0.999647	0
	1065	1.00392	1.00067	0
	1075	1.00347	1.00063	0
	1085	1.00204	1.00048	0
	1095	1.0017	1.00012	0
	1105	1.00109	1.00003	0
	1115	0.999998	1.00027	0
	1125	0.999345	0.999984	0
	1135	0.998642	1.0001	0
	1145	0.997475	1.00025	0
	1155	0.99713	1.00008	0
	1165	0.996028	1.00052	0
	1175	0.995067	1.00022	0
	1185	0.994096	1.00061	0
	1195	0.992632	1.00095	0
	1205	0.99187	1.0005	0
	1215	0.991395	1.00073	0
	1225	0.990815	1.00078	0
	1235	0.990279	1.00038	0
	1245	0.989663	1.00025	0
	1255	0.98834	1.00018	0
	1265	0.987314	1.00001	0
	1275	0.986373	1.00057	0
	1285	0.985882	1.00028	0
	1295	0.985242	1.00013	0
	1305	0.984412	1.00053	0
	1315	0.983125	1.00092	0
	1325	0.982924	1.00002	0
	1335	0.981956	1.0003	0
	1345	0.981546	1.00043	0
	1355	0.980379	1.00054	0
	1365	0.97935	1.00052	0
	1375	0.978405	1.00058	0
	1385	0.978343	1.00031	0
	1395	0.977675	1.00049	0
	1405	0.977303	1.00086	0
	1415	0.976634	1.00067	0
	1425	0.976825	1.0005	0
	1435	0.976071	1.00055	0
	1445	0.975595	1.00069	0
	1455	0.974824	1.00061	0
	1465	0.974427	1.00096	0
	1475	0.974213	1.00067	0
	1485	0.973642	1.00094	0
	1495	0.972693	1.00092	0
	1505	0.971733	1.00091	0
	1515	0.971297	1.00077	0
	1525	0.96998	1.00093	0
	1535	0.970383	1.00012	0
	1545	0.969255	1.00067	0
	1555	0.969491	1.00028	0
	1565	0.968369	1.00096	0
	1575	0.968619	1.00047	0
	1585	0.967751	1.00099	0
	1595	0.967437	1.00066	0
	1605	0.966579	1.0009	0
	1615	0.965526	1.00093	0
	1625	0.965054	1.00106	0
	1635	0.964415	1.00092	0
	1645	0.964197	1.00093	0
	1655	0.964284	1.00055	0
	1665	0.963754	1.00082	0
	1675	0.963607	1.00096	0
	1685	0.962566	1.00065	0
	1695	0.961954	1.00103	0
	1705	0.961267	1.00078	0
	1715	0.960417	1.00097	0
	1725	0.960313	1.00098	0
	1735	0.960189	1.00086	0
	1745	0.959628	1.00079	0
	1755	0.959708	1.0008	0
	1765	0.959513	1.00115	0
	1775	0.959122	1.00076	0
	1785	0.958573	1.00093	0
	1795	0.958575	1.00058	0
	1805	0.957551	1.0009	0
	1815	0.956838	1.00093	0
	1825	0.956797	1.00106	0
	1835	0.956794	1.00093	0
	1845	0.956817	1.0009	0
	1855	0.955937	1.00125	0
	1865	0.956043	1.0009	0
	1875	0.955511	1.00126	0
	1885	0.955439	1.00053	0
	1895	0.954894	1.00112	0
	1905	0.954737	1.00117	0
	1915	0.954335	1.00103	0
	1925	0.954037	1.00108	0
	1935	0.954018	1.00093	0
	1945	0.953654	1.00083	0
	1955	0.953224	1.00126	0
	1965	0.95282	1.00078	0
	1975	0.952225	1.00105	0
	1985	0.95207	1.00105	0
	1995	0.951595	1.00109	0
	35	1.65805	0.994525	1
	45	1.50568	0.998854	1
	55	1.40528	1.00129	1
	65	1.33051	1.00002	1
	75	1.27042	1.00133	1
	85	1.22819	1.00082	1
	95	1.19999	1.00172	1
	105	1.17623	1.00219	1
	115	1.15783	1.00049	1
	125	1.14295	1.00108	1
	135	1.13207	1.00108	1
	145	1.12193	1.00044	1
	155	1.11458	0.999774	1
	165	1.10636	1.00112	1
	175	1.09951	0.999998	1
	185	1.09618	1.00027	1
	195	1.09121	0.999765	1
	205	1.08642	1.00078	1
	215	1.08373	1.00031	1
	225	1.08006	0.999681	1
	235	1.07651	1.00097	1
	245	1.07459	1.00106	1
	255	1.07329	0.999815	1
	265	1.07076	1.00016	1
	275	1.06736	1.00113	1
	285	1.06531	1.00103	1
	295	1.06424	0.999525	1
	305	1.06268	1.00028	1
	315	1.06084	1.00074	1
	325	1.05916	0.999512	1
	335	1.05772	1.00075	1
	345	1.05703	0.999872	1
	355	1.05429	1.00052	1
	365	1.05264	1.00087	1
	375	1.0517	1.00095	1
	385	1.04989	1.0008	1
	395	1.04952	1.00001	1
	405	1.04841	1.00049	1
	415	1.04777	1.00051	1
	425	1.04643	1.00005	1
	435	1.04532	1.00036	1
	445	1.04469	1.00049	1
	455	1.04332	1.00079	1
	465	1.04252	1.00069	1
	475	1.04143	1.00039	1
	485	1.0403	1.00085	1
	495	1.0395	1.00037	1
	505	1.03848	1.00022	1
	515	1.03775	0.999789	1
	525	1.03636	1.0001	1
	535	1.03633	0.99988	1
	545	1.03503	1.00031	1
	555	1.0352	1.00028	1
	565	1.03299	1.0004	1
	575	1.03247	0.999954	1
	585	1.03103	1.00095	1
	595	1.02989	1.00049	1
	605	1.02981	1.00013	1
	615	1.02893	1.00049	1
	625	1.02794	0.999824	1
	635	1.02777	0.999926	1
	645	1.02712	0.999904	1
	655	1.0251	1.00086	1
	665	1.02465	1.00056	1
	675	1.02386	1.00052	1
	685	1.02352	1.00001	1
	695	1.02277	1.00003	1
	705	1.02215	0.999705	1
	715	1.02133	1.00016	1
	725	1.02036	0.999939	1
	735	1.01965	1.0008	1
	745	1.01958	1.00039	1
	755	1.01887	1.00033	1
	765	1.01825	1.00038	1
	775	1.01727	1.00048	1
	785	1.01643	0.999958	1
	795	1.01597	0.999962	1
	805	1.01447	1.0007	1
	815	1.0146	1.00013	1
	825	1.01413	0.999729	1
	835	1.01346	1.00017	1
	845	1.01248	1.00008	1
	855	1.01186	1.00002	1
	865	1.0113	1.00005	1
	875	1.0098	1.00074	1
	885	1.00974	0.999783	1
	895	1.00906	1.00074	1
	905	1.00945	1.00016	1
	915	1.00846	0.999983	1
	925	1.00828	1.00036	1
	935	1.00782	1.00027	1
	945	1.00728	1.00021	1
	955	1.00673	1.00053	1
	965	1.00648	1.00043	1
	975	1.00654	1.0001	1
	985	1.00593	1.00036	1
	995	1.00518	1.00033	1
	1005	1.00416	1.00055	1
	1015	1.00386	1.00012	1
	1025	1.00358	1.0003	1
	1035	1.00235	1.00006	1
	1045	1.00175	1.00053	1
	1055	1.00146	0.999886	1
	1065	1.00062	1.00016	1
	1075	1.00027	1.00008	1
	1085	0.999442	1.00009	1
	1095	0.998915	1.00059	1
	1105	0.998824	1.00053	1
	1115	0.998211	1.00051	1
	1125	0.998486	1.00008	1
	1135	0.997821	1.00064	1
	1145	0.99795	1.00041	1
	1155	0.997755	1.00019	1
	1165	0.998027	1.00002	1
	1175	0.997577	1.00014	1
	1185	0.997048	1.00003	1
	1195	0.997166	1.00015	1
	1205	0.996317	1.00076	1
	1215	0.996331	1.00094	1
	1225	0.996121	1.0007	1
	1235	0.996071	1.0003	1
	1245	0.99516	1.00039	1
	1255	0.994294	1.00076	1
	1265	0.994583	1.00072	1
	1275	0.994093	1.00007	1
	1285	0.993844	1.00042	1
	1295	0.993461	1.00051	1
	1305	0.992654	1.00065	1
	1315	0.992289	1.00014	1
	1325	0.991288	1.00085	1
	1335	0.99168	1.00033	1
	1345	0.990584	1.00033	1
	1355	0.990293	1.00059	1
	1365	0.990293	1.00007	1
	1375	0.989784	1.00036	1
	1385	0.989549	1.00039	1
	1395	0.989622	1.00023	1
	1405	0.989408	1.00013	1
	1415	0.989073	1.00038	1
	1425	0.989347	1.00009	1
	1435	0.988763	1.00058	1
	1445	0.988856	1.00047	1
	1455	0.988742	1.00022	1
	1465	0.988332	1.00022	1
	1475	0.988153	1.00023	1
	1485	0.98793	1.00019	1
	1495	0.987873	1.00014	1
	1505	0.987797	0.999994	1
	1515	0.986906	1.00012	1
	1525	0.987147	1.00016	1
	1535	0.987004	1.00012	1
	1545	0.98643	1.0002	1
	1555	0.986337	1.00008	1
	1565	0.986196	1.00018	1
	1575	0.985827	1.00042	1
	1585	0.985788	1.00056	1
	1595	0.986012	1.00014	1
	1605	0.986041	0.999935	1
	1615	0.985474	1.0004	1
	1625	0.985105	1.00019	1
	1635	0.98502	1.00052	1
	1645	0.985158	0.99999	1
	1655	0.984782	1.00067	1
	1665	0.984264	1.00033	1
	1675	0.984087	1.00041	1
	1685	0.98393	1.00041	1
	1695	0.983943	1.00027	1
	1705	0.983582	1.00014	1
	1715	0.983875	0.999998	1
	1725	0.98375	1.00029	1
	1735	0.983969	1.00034	1
	1745	0.983399	1.00019	1
	1755	0.983594	1.00004	1
	1765	0.983029	1.00007	1
	1775	0.982579	1.00032	1
	1785	0.982506	1.00038	1
	1795	0.982237	1.00022	1
	1805	0.982166	1.00008	1
	1815	0.981899	1.00035	1
	1825	0.981936	1.00031	1
	1835	0.982104	0.999916	1
	1845	0.98194	0.999975	1
	1855	0.981781	1.00009	1
	1865	0.981944	1.00014	1
	1875	0.981549	1.00015	1
	1885	0.981264	1.00004	1
	1895	0.981619	1.00032	1
	1905	0.981311	1.00018	1
	1915	0.980975	1.00055	1
	1925	0.981045	1.00039	1
	1935	0.981524	1.0003	1
	1945	0.981476	1.00023	1
	1955	0.981528	0.999911	1
	1965	0.980895	1.00023	1
	1975	0.980691	1.0002	1
	1985	0.980469	1.00013	1
	1995	0.980532	1.00032	1
	35	2.24647	0.99869	2
	45	1.95077	0.999568	2
	55	1.74069	1.00045	2
	65	1.59399	1.00191	2
	75	1.49601	0.999472	2
	85	1.42839	0.997899	2
	95	1.37278	1.00112	2
	105	1.33408	0.999262	2
	115	1.30195	0.998681	2
	125	1.27736	0.999232	2
	135	1.25497	0.999863	2
	145	1.23591	1.00015	2
	155	1.2242	0.998738	2
	165	1.21033	1.00031	2
	175	1.19993	1.00033	2
	185	1.1901	1.00046	2
	195	1.18229	1.00065	2
	205	1.17331	1.00045	2
	215	1.16929	0.999656	2
	225	1.1622	0.999705	2
	235	1.15733	0.999945	2
	245	1.15217	1.00051	2
	255	1.14672	1.00084	2
	265	1.14169	1.00065	2
	275	1.13707	1.00006	2
	285	1.13194	1.00034	2
	295	1.12777	0.99928	2
	305	1.12268	1.00028	2
	315	1.11935	0.99949	2
	325	1.11491	0.999994	2
	335	1.11097	1.0003	2
	345	1.10644	1.00087	2
	355	1.10238	1.00045	2
	365	1.09856	1.00103	2
	375	1.09575	1.00034	2
	385	1.09178	1.00131	2
	395	1.08901	1.00072	2
	405	1.0851	1.00103	2
	415	1.08203	1.00086	2
	425	1.07796	1.00121	2
	435	1.0758	1.00005	2
	445	1.07346	1.00048	2
	455	1.07052	1.0009	2
	465	1.06806	1.00051	2
	475	1.06536	1.00047	2
	485	1.06211	1.00091	2
	495	1.05999	1.00082	2
	505	1.05781	1.00078	2
	515	1.05569	1.00094	2
	525	1.05277	1.00114	2
	535	1.05184	1.00043	2
	545	1.04993	1.00016	2
	555	1.04699	1.00026	2
	565	1.04663	1.00032	2
	575	1.04457	1.00055	2
	585	1.04332	1.00063	2
	595	1.04085	1.00058	2
	605	1.03847	1.00121	2
	615	1.03676	1.00075	2
	625	1.03451	1.00062	2
	635	1.03317	1.00024	2
	645	1.03081	1.00068	2
	655	1.02914	1.00055	2
	665	1.02706	1.00037	2
	675	1.02509	1.0008	2
	685	1.02399	0.999816	2
	695	1.02213	1.00085	2
	705	1.02132	1.00055	2
	715	1.01988	1.00047	2
	725	1.0178	1.00031	2
	735	1.01663	1.00068	2
	745	1.01556	1.00059	2
	755	1.01445	1.00007	2
	765	1.01358	1.00042	2
	775	1.01171	1.00081	2
	785	1.01041	1.00068	2
	795	1.0088	1.00015	2
	805	1.00676	1.00038	2
	815	1.00523	1.00038	2
	825	1.00336	1.0006	2
	835	1.00157	1.00046	2
	845	1.00094	1.00001	2
	855	0.998937	1.0002	2
	865	0.998012	1.00045	2
	875	0.996864	1.00015	2
	885	0.995454	1.00058	2
	895	0.994286	1.0006	2
	905	0.993011	1.00078	2
	915	0.991947	1.00062	2
	925	0.99048	1.00003	2
	935	0.988785	1.00037	2
	945	0.987299	1.00067	2
	955	0.986369	1.00033	2
	965	0.985078	1.00068	2
	975	0.984851	1.00002	2
	985	0.983684	0.999986	2
	995	0.982178	1.00055	2
	1005	0.980492	1.00079	2
	1015	0.979618	1.00003	2
	1025	0.978391	1.00017	2
	1035	0.976776	1.00013	2
	1045	0.976004	1.00007	2
	1055	0.973927	1.00039	2
	1065	0.972927	1.00036	2
	1075	0.972505	1.00006	2
	1085	0.971135	1.0001	2
	1095	0.970488	1.0002	2
	1105	0.96877	1.00041	2
	1115	0.967789	1.00027	2
	1125	0.966827	1.00034	2
	1135	0.965737	1.00023	2
	1145	0.96517	1.0002	2
	1155	0.964626	0.999755	2
	1165	0.963305	1.00034	2
	1175	0.962333	1.00015	2
	1185	0.961417	1.00033	2
	1195	0.96034	0.999964	2
	1205	0.959148	1.00025	2
	1215	0.958112	1.00009	2
	1225	0.956741	1.00028	2
	1235	0.956177	0.999959	2
	1245	0.954943	1.00031	2
	1255	0.95417	1.00048	2
	1265	0.953374	0.99975	2
	1275	0.952496	1.00022	2
	1285	0.952264	0.99999	2
	1295	0.951416	1.00034	2
	1305	0.950721	1.00026	2
	1315	0.949694	1.00001	2
	1325	0.949366	0.999677	2
	1335	0.948051	1.00011	2
	1345	0.947885	0.999463	2
	1355	0.946547	1.00028	2
	1365	0.94571	0.999981	2
	1375	0.944883	0.999917	2
	1385	0.944286	1.00019	2
	1395	0.943489	1.00021	2
	1405	0.942927	1.00005	2
	1415	0.942357	1.00029	2
	1425	0.942133	1.00005	2
	1435	0.941553	1.00027	2
	1445	0.941526	1.00026	2
	1455	0.941647	0.999794	2
	1465	0.940406	0.999845	2
	1475	0.939676	1.00009	2
	1485	0.939061	1.00024	2
	1495	0.938188	0.999873	2
	1505	0.937667	0.999988	2
	1515	0.937191	0.999703	2
	1525	0.936895	0.999867	2
	1535	0.936084	0.99982	2
	1545	0.935268	0.999796	2
	1555	0.934628	0.999841	2
	1565	0.933913	0.999871	2
	1575	0.933245	0.99985	2
	1585	0.933209	0.999532	2
	1595	0.932313	1.00011	2
	1605	0.931673	0.999805	2
	1615	0.930852	0.999984	2
	1625	0.93065	0.999433	2
	1635	0.930234	0.999662	2
	1645	0.929068	0.999958	2
	1655	0.928492	0.999746	2
	1665	0.927962	0.999471	2
	1675	0.927271	0.999845	2
	1685	0.926596	0.99979	2
	1695	0.926111	0.999646	2
	1705	0.92487	0.999856	2
	1715	0.923905	0.999806	2
	1725	0.923001	0.999537	2
	1735	0.922145	0.999688	2
	1745	0.921044	0.999947	2
	1755	0.921224	0.999874	2
	1765	0.920536	0.999516	2
	1775	0.920231	0.999816	2
	1785	0.920037	0.999633	2
	1795	0.919833	0.999948	2
	1805	0.919319	0.999788	2
	1815	0.918807	0.999873	2
	1825	0.918251	1.00005	2
	1835	0.917781	0.999694	2
	1845	0.917464	0.999675	2
	1855	0.916664	0.999453	2
	1865	0.916113	0.999431	2
	1875	0.915445	0.999843	2
	1885	0.914757	0.999511	2
	1895	0.914136	0.999621	2
	1905	0.913802	0.999038	2
	1915	0.913526	0.999392	2
	1925	0.913017	0.999667	2
	1935	0.912558	0.999466	2
	1945	0.912084	0.999451	2
	1955	0.91143	0.999462	2
	1965	0.9107	0.999404	2
	1975	0.909696	0.999533	2
	1985	0.908803	0.999277	2
	1995	0.907862	0.999495	2
	35	1.54466	0.997143	3
	45	1.45756	0.998	3
	55	1.38617	1.00064	3
	65	1.33275	0.997245	3
	75	1.28946	0.998803	3
	85	1.25578	0.999503	3
	95	1.2287	0.999115	3
	105	1.20576	0.998838	3
	115	1.19095	0.998124	3
	125	1.17372	0.998723	3
	135	1.16027	0.999889	3
	145	1.151	0.997883	3
	155	1.14184	0.998742	3
	165	1.13354	0.99893	3
	175	1.12638	0.998591	3
	185	1.11876	0.999277	3
	195	1.11325	0.998827	3
	205	1.10877	0.998452	3
	215	1.10394	0.999178	3
	225	1.09966	0.998926	3
	235	1.09696	0.998184	3
	245	1.09355	0.998537	3
	255	1.0902	0.999849	3
	265	1.0867	0.999431	3
	275	1.08408	0.999188	3
	285	1.08197	0.998301	3
	295	1.07828	0.999941	3
	305	1.07601	0.999191	3
	315	1.07428	0.99891	3
	325	1.07132	0.999692	3
	335	1.0692	0.998712	3
	345	1.06717	0.999981	3
	355	1.06526	0.999389	3
	365	1.06239	0.999414	3
	375	1.06117	0.998839	3
	385	1.05896	0.999959	3
	395	1.05794	0.9995	3
	405	1.05762	0.998663	3
	415	1.05501	0.999652	3
	425	1.05422	0.99946	3
	435	1.05362	0.999066	3
	445	1.05239	0.999623	3
	455	1.05163	0.999056	3
	465	1.04989	0.999781	3
	475	1.04961	0.999346	3
	485	1.0488	0.999627	3
	495	1.04701	0.998849	3
	505	1.04488	0.999343	3
	515	1.0441	0.999145	3
	525	1.04251	0.999618	3
	535	1.0417	0.999727	3
	545	1.04053	0.999813	3
	555	1.03958	0.998962	3
	565	1.03839	0.999414	3
	575	1.03742	0.99945	3
	585	1.03665	0.999334	3
	595	1.0353	0.999448	3
	605	1.0335	1.00009	3
	615	1.03342	0.999544	3
	625	1.03258	0.999305	3
	635	1.03168	0.999645	3
	645	1.03087	0.999693	3
	655	1.03079	0.99921	3
	665	1.02967	0.999379	3
	675	1.0287	0.999678	3
	685	1.02735	0.999623	3
	695	1.0269	0.999868	3
	705	1.02589	0.999978	3
	715	1.0256	0.999329	3
	725	1.02387	0.999347	3
	735	1.02341	0.999905	3
	745	1.02262	0.999123	3
	755	1.02134	0.999452	3
	765	1.02068	0.999633	3
	775	1.01944	0.999141	3
	785	1.01841	0.999682	3
	795	1.01822	0.999227	3
	805	1.01621	0.999524	3
	815	1.01613	0.999429	3
	825	1.01493	0.999501	3
	835	1.01409	0.999445	3
	845	1.01344	0.999476	3
	855	1.01284	0.999232	3
	865	1.01165	0.999699	3
	875	1.01059	0.999588	3
	885	1.00968	0.999928	3
	895	1.00917	0.999586	3
	905	1.00796	0.99934	3
	915	1.00701	0.999455	3
	925	1.00606	0.999742	3
	935	1.00503	0.9998	3
	945	1.00473	0.999765	3
	955	1.0041	0.999595	3
	965	1.0032	1.00006	3
	975	1.00256	0.999965	3
	985	1.00217	0.99966	3
	995	1.00138	0.999597	3
	1005	1.0002	1.00011	3
	1015	1.00007	0.999817	3
	1025	0.999572	0.999725	3
	1035	0.99865	1.00004	3
	1045	0.998486	0.999265	3
	1055	0.997303	0.999969	3
	1065	0.997317	0.999597	3
	1075	0.996005	1.00016	3
	1085	0.995596	1.00012	3
	1095	0.995167	1.00032	3
	1105	0.994665	1.00014	3
	1115	0.994003	0.999944	3
	1125	0.993578	1.00014	3
	1135	0.99313	1.00004	3
	1145	0.99261	1.00025	3
	1155	0.992607	0.999687	3
	1165	0.991656	1.00046	3
	1175	0.991234	1.00035	3
	1185	0.991053	1.00038	3
	1195	0.990463	1.00043	3
	1205	0.989873	1.00058	3
	1215	0.989453	1.00075	3
	1225	0.989181	1.00012	3
	1235	0.988585	1.00018	3
	1245	0.987798	1.00057	3
	1255	0.987533	1.00057	3
	1265	0.987128	1.00064	3
	1275	0.986338	1.00049	3
	1285	0.986124	1.00036	3
	1295	0.985451	1.00047	3
	1305	0.985421	1.00038	3
	1315	0.985215	1.00051	3
	1325	0.984976	1.00039	3
	1335	0.98469	1.0007	3
	1345	0.984723	1.00053	3
	1355	0.984665	1.00037	3
	1365	0.984147	1.0005	3
	1375	0.983779	1.00061	3
	1385	0.984077	1.00048	3
	1395	0.983465	1.00067	3
	1405	0.983684	1.00075	3
	1415	0.982924	1.00043	3
	1425	0.983383	1.00065	3
	1435	0.983051	1.00068	3
	1445	0.982841	1.0008	3
	1455	0.982594	1.00061	3
	1465	0.982756	1.0007	3
	1475	0.982021	1.00095	3
	1485	0.982249	1.00104	3
	1495	0.982855	1.00066	3
	1505	0.98295	1.00051	3
	1515	0.982473	1.00072	3
	1525	0.982857	1.00007	3
	1535	0.982269	1.00062	3
	1545	0.982323	1.00064	3
	1555	0.981922	1.00078	3
	1565	0.982082	1.00073	3
	1575	0.982407	1.00031	3
	1585	0.981683	1.00081	3
	1595	0.981633	1.00086	3
	1605	0.981898	1.00042	3
	1615	0.981759	1.00044	3
	1625	0.981506	1.00076	3
	1635	0.981571	1.00071	3
	1645	0.981395	1.0008	3
	1655	0.981295	1.00084	3
	1665	0.981196	1.00077	3
	1675	0.980944	1.00107	3
	1685	0.980894	1.00071	3
	1695	0.980867	1.00063	3
	1705	0.980646	1.00113	3
	1715	0.980231	1.00088	3
	1725	0.980434	1.0004	3
	1735	0.980195	1.00104	3
	1745	0.980509	1.00064	3
	1755	0.979961	1.00113	3
	1765	0.980811	1.00064	3
	1775	0.980219	1.00071	3
	1785	0.980306	1.00088	3
	1795	0.979925	1.00073	3
	1805	0.97972	1.00071	3
	1815	0.979927	1.00044	3
	1825	0.97965	1.00066	3
	1835	0.979484	1.00055	3
	1845	0.979421	1.00065	3
	1855	0.979134	1.00107	3
	1865	0.97922	1.00098	3
	1875	0.979096	1.00073	3
	1885	0.978943	1.00089	3
	1895	0.978857	1.00076	3
	1905	0.978955	1.00054	3
	1915	0.978827	1.00062	3
	1925	0.978879	1.00082	3
	1935	0.978554	1.00084	3
	1945	0.978476	1.00068	3
	1955	0.978392	1.00089	3
	1965	0.977946	1.00098	3
	1975	0.977985	1.00057	3
	1985	0.977552	1.00079	3
	1995	0.977613	1.00073	3
	35	1.66606	0.996129	4
	45	1.57634	0.996761	4
	55	1.47871	1.00194	4
	65	1.41393	1.0001	4
	75	1.36307	1.00008	4
	85	1.3247	0.998894	4
	95	1.29059	1.00071	4
	105	1.26704	0.997966	4
	115	1.2452	1.00079	4
	125	1.2277	0.999467	4
	135	1.21039	1.00041	4
	145	1.1954	1.00074	4
	155	1.18276	0.999488	4
	165	1.17362	1.00002	4
	175	1.16259	0.999484	4
	185	1.15453	0.99963	4
	195	1.14636	0.99945	4
	205	1.14088	0.999961	4
	215	1.13426	0.999938	4
	225	1.12994	1.00028	4
	235	1.12429	1.00089	4
	245	1.12005	0.999868	4
	255	1.11528	1.00036	4
	265	1.11158	1.00042	4
	275	1.10789	0.999787	4
	285	1.10505	0.99978	4
	295	1.10086	1.00017	4
	305	1.09913	0.999384	4
	315	1.09621	0.999913	4
	325	1.09297	0.999716	4
	335	1.09032	0.999673	4
	345	1.08827	0.999478	4
	355	1.08595	0.999787	4
	365	1.08278	1.00028	4
	375	1.0805	0.999861	4
	385	1.07853	1.00001	4
	395	1.07624	1.0003	4
	405	1.0756	1.00023	4
	415	1.07482	0.999504	4
	425	1.07302	1.00055	4
	435	1.07215	1.00021	4
	445	1.072	0.999276	4
	455	1.07035	0.999018	4
	465	1.06914	0.999638	4
	475	1.06788	0.999033	4
	485	1.06635	0.999605	4
	495	1.06415	1.00071	4
	505	1.06413	0.999188	4
	515	1.06249	0.999393	4
	525	1.06021	0.999438	4
	535	1.05917	0.999486	4
	545	1.05814	0.999452	4
	555	1.05623	1.00047	4
	565	1.05548	0.999559	4
	575	1.05445	0.99986	4
	585	1.05216	1.00016	4
	595	1.05047	1.00037	4
	605	1.05017	0.999238	4
	615	1.04831	1.00014	4
	625	1.04693	1.00001	4
	635	1.04585	1.0003	4
	645	1.04495	0.999485	4
	655	1.04402	0.999715	4
	665	1.04274	0.999707	4
	675	1.0419	0.999232	4
	685	1.04058	0.999637	4
	695	1.03984	0.99973	4
	705	1.03833	0.999456	4
	715	1.0374	0.999498	4
	725	1.03647	0.999798	4
	735	1.03554	0.999451	4
	745	1.03486	0.999502	4
	755	1.03388	0.999187	4
	765	1.03347	0.99949	4
	775	1.03206	1.00002	4
	785	1.03123	0.999484	4
	795	1.03018	0.999234	4
	805	1.02955	0.999411	4
	815	1.02833	0.999958	4
	825	1.02703	0.999696	4
	835	1.02566	1.00006	4
	845	1.02411	0.999991	4
	855	1.02331	0.999551	4
	865	1.02127	1.0005	4
	875	1.0206	0.999814	4
	885	1.01923	1.0001	4
	895	1.01808	0.999673	4
	905	1.01717	0.999995	4
	915	1.01608	0.999843	4
	925	1.01484	1.00006	4
	935	1.01412	0.99989	4
	945	1.01314	0.999823	4
	955	1.01204	1.00016	4
	965	1.01153	1.00006	4
	975	1.00992	0.999838	4
	985	1.00927	1.00029	4
	995	1.00778	1.00001	4
	1005	1.00762	1.00047	4
	1015	1.00682	0.999868	4
	1025	1.00587	1.00021	4
	1035	1.00541	1.00007	4
	1045	1.00466	1.00012	4
	1055	1.0036	1.00037	4
	1065	1.0023	1.00037	4
	1075	1.00109	1.00054	4
	1085	1.00007	1.00062	4
	1095	0.999565	1.00054	4
	1105	0.998186	1.00026	4
	1115	0.997866	1.00039	4
	1125	0.996788	1.00059	4
	1135	0.996477	1.00063	4
	1145	0.996181	1.00012	4
	1155	0.99526	1.00026	4
	1165	0.99476	1.00046	4
	1175	0.994101	1.00054	4
	1185	0.993716	1.00038	4
	1195	0.993005	1.0003	4
	1205	0.992413	1.00051	4
	1215	0.991786	1.00043	4
	1225	0.990876	1.00036	4
	1235	0.990669	1.00044	4
	1245	0.989728	1.00066	4
	1255	0.98933	1.00059	4
	1265	0.988999	1.00058	4
	1275	0.987923	1.00054	4
	1285	0.987454	1.00098	4
	1295	0.987248	1.00032	4
	1305	0.987099	1.00009	4
	1315	0.985718	1.00084	4
	1325	0.985372	1.00062	4
	1335	0.984836	1.00043	4
	1345	0.98394	1.00027	4
	1355	0.983371	1.0007	4
	1365	0.983039	1.00029	4
	1375	0.982471	1.00048	4
	1385	0.981398	1.0006	4
	1395	0.981456	1.00056	4
	1405	0.981092	1.00066	4
	1415	0.980745	1.00059	4
	1425	0.980312	1.00083	4
	1435	0.980197	1.00036	4
	1445	0.979797	1.00086	4
	1455	0.979091	1.00047	4
	1465	0.978665	1.00053	4
	1475	0.978273	1.00029	4
	1485	0.9779	1.00049	4
	1495	0.97748	1.00064	4
	1505	0.97702	1.00059	4
	1515	0.976335	1.0009	4
	1525	0.976568	1.00051	4
	1535	0.975973	1.00071	4
	1545	0.975953	1.00049	4
	1555	0.975119	1.00064	4
	1565	0.974969	1.00056	4
	1575	0.974455	1.00071	4
	1585	0.973409	1.00067	4
	1595	0.973008	1.00048	4
	1605	0.97258	1.00052	4
	1615	0.97208	1.00047	4
	1625	0.971827	1.00056	4
	1635	0.971314	1.00065	4
	1645	0.971182	1.00036	4
	1655	0.970617	1.0007	4
	1665	0.970741	1.00067	4
	1675	0.970365	1.00056	4
	1685	0.969887	1.00036	4
	1695	0.969641	1.00058	4
	1705	0.969064	1.00054	4
	1715	0.968807	1.00068	4
	1725	0.968298	1.00067	4
	1735	0.967795	1.00067	4
	1745	0.967539	1.00091	4
	1755	0.966956	1.00072	4
	1765	0.966846	1.0009	4
	1775	0.966883	1.00056	4
	1785	0.966687	1.0007	4
	1795	0.966549	1.00044	4
	1805	0.966703	1.00022	4
	1815	0.965731	1.00077	4
	1825	0.966157	1.00048	4
	1835	0.965202	1.00096	4
	1845	0.965416	1.00074	4
	1855	0.965334	1.00094	4
	1865	0.964788	1.00095	4
	1875	0.965076	1.00092	4
	1885	0.965683	1.00034	4
	1895	0.965454	1.00077	4
	1905	0.965574	1.00035	4
	1915	0.965743	1.00065	4
	1925	0.965451	1.00069	4
	1935	0.965234	1.00111	4
	1945	0.965361	1.00103	4
	1955	0.965218	1.00077	4
	1965	0.965303	1.00046	4
	1975	0.965032	1.00077	4
	1985	0.965357	1.00086	4
	1995	0.964951	1.00095	4
	35	1.8904	0.996957	5
	45	1.71923	1.00042	5
	55	1.6012	1.00184	5
	65	1.50779	0.997265	5
	75	1.44398	0.999183	5
	85	1.39366	1	5
	95	1.35256	0.999379	5
	105	1.32036	1.00131	5
	115	1.29335	1.0001	5
	125	1.26958	1.00021	5
	135	1.25019	0.999914	5
	145	1.23178	1.00033	5
	155	1.21782	0.998965	5
	165	1.20315	1.00019	5
	175	1.1918	0.999304	5
	185	1.1829	0.999282	5
	195	1.17457	0.999828	5
	205	1.16651	0.999979	5
	215	1.16018	0.999605	5
	225	1.15351	0.999328	5
	235	1.14881	0.999317	5
	245	1.14247	0.999673	5
	255	1.13851	1.0001	5
	265	1.1346	0.999751	5
	275	1.13192	0.999508	5
	285	1.12754	1.00008	5
	295	1.1244	0.999198	5
	305	1.1217	0.999289	5
	315	1.11912	0.999632	5
	325	1.11586	1.00015	5
	335	1.11213	1.00018	5
	345	1.10986	0.998821	5
	355	1.10691	0.999844	5
	365	1.10489	0.999533	5
	375	1.10188	0.999513	5
	385	1.09781	0.999739	5
	395	1.09643	1.00023	5
	405	1.09363	0.999503	5
	415	1.09174	0.999264	5
	425	1.08745	1.00065	5
	435	1.08665	0.999874	5
	445	1.08494	0.999806	5
	455	1.08239	0.999771	5
	465	1.08052	1.00037	5
	475	1.07896	1.00007	5
	485	1.07652	1.00017	5
	495	1.07556	0.999429	5
	505	1.07428	0.999414	5
	515	1.072	1.00027	5
	525	1.07072	0.999145	5
	535	1.06868	0.999675	5
	545	1.06664	0.999439	5
	555	1.06481	0.999684	5
	565	1.06341	0.999466	5
	575	1.06096	0.999444	5
	585	1.05985	0.999698	5
	595	1.05809	0.999397	5
	605	1.05577	0.999686	5
	615	1.05415	0.999853	5
	625	1.05287	0.999881	5
	635	1.05126	1.00003	5
	645	1.04984	1.00036	5
	655	1.04905	1.00016	5
	665	1.04784	1.00022	5
	675	1.04683	0.999506	5
	685	1.04484	1.0002	5
	695	1.04409	0.999457	5
	705	1.04299	0.999539	5
	715	1.04098	0.999395	5
	725	1.0402	0.999539	5
	735	1.03847	0.999664	5
	745	1.03716	0.999073	5
	755	1.03548	0.999739	5
	765	1.03386	1.00007	5
	775	1.03308	0.999972	5
	785	1.03161	0.999978	5
	795	1.03027	0.999699	5
	805	1.02893	0.999758	5
	815	1.02795	0.999705	5
	825	1.0265	1.00004	5
	835	1.02547	0.999346	5
	845	1.02424	0.999248	5
	855	1.02236	1.00024	5
	865	1.02132	0.999498	5
	875	1.02004	0.999634	5
	885	1.01856	1	5
	895	1.0174	1.00003	5
	905	1.01565	0.999699	5
	915	1.01435	0.999966	5
	925	1.01347	0.999941	5
	935	1.01178	0.999382	5
	945	1.01039	0.999813	5
	955	1.00927	0.999865	5
	965	1.00817	0.999768	5
	975	1.00733	0.999667	5
	985	1.00575	0.99976	5
	995	1.00477	0.999782	5
	1005	1.00415	0.999467	5
	1015	1.00332	0.999067	5
	1025	1.00136	1.00026	5
	1035	1.00075	1.00006	5
	1045	0.999683	0.999921	5
	1055	0.998708	0.999868	5
	1065	0.998057	1.00006	5
	1075	0.997134	0.999498	5
	1085	0.99578	0.999855	5
	1095	0.995292	0.999635	5
	1105	0.993876	0.999846	5
	1115	0.992668	0.999951	5
	1125	0.992265	0.999657	5
	1135	0.990811	0.999802	5
	1145	0.990681	0.999745	5
	1155	0.988964	0.999803	5
	1165	0.987956	0.999926	5
	1175	0.987269	0.999591	5
	1185	0.986443	0.999721	5
	1195	0.98469	1.0004	5
	1205	0.98391	1.00003	5
	1215	0.983607	0.99984	5
	1225	0.982186	1.00003	5
	1235	0.98183	1.00023	5
	1245	0.980963	0.999969	5
	1255	0.980134	0.999891	5
	1265	0.979449	0.999574	5
	1275	0.979048	0.999753	5
	1285	0.978642	0.999304	5
	1295	0.977288	0.999692	5
	1305	0.976372	1.0003	5
	1315	0.975283	0.999798	5
	1325	0.975012	0.999571	5
	1335	0.97391	0.999861	5
	1345	0.973148	0.999743	5
	1355	0.972966	0.999451	5
	1365	0.972038	0.999636	5
	1375	0.971521	0.999475	5
	1385	0.970061	1.00017	5
	1395	0.969052	0.999928	5
	1405	0.968873	0.999709	5
	1415	0.96822	0.999762	5
	1425	0.967607	0.99954	5
	1435	0.966563	1.00011	5
	1445	0.966504	0.999546	5
	1455	0.965854	1.00008	5
	1465	0.965312	0.999932	5
	1475	0.964789	0.999686	5
	1485	0.964201	0.999906	5
	1495	0.964058	0.999769	5
	1505	0.963027	0.999861	5
	1515	0.963227	0.999811	5
	1525	0.962702	0.999029	5
	1535	0.96182	0.999354	5
	1545	0.961438	0.999487	5
	1555	0.960744	0.999552	5
	1565	0.95972	0.999859	5
	1575	0.959722	0.999661	5
	1585	0.959245	0.999586	5
	1595	0.958586	1	5
	1605	0.958069	0.999836	5
	1615	0.957722	0.999874	5
	1625	0.957084	0.999436	5
	1635	0.956381	0.999918	5
	1645	0.955804	0.999572	5
	1655	0.955505	0.999567	5
	1665	0.954823	0.999759	5
	1675	0.95382	0.999961	5
	1685	0.953494	0.99911	5
	1695	0.952893	0.999222	5
	1705	0.951828	0.999844	5
	1715	0.951399	0.999554	5
	1725	0.950516	0.999973	5
	1735	0.94982	0.999858	5
	1745	0.949655	0.999697	5
	1755	0.949358	0.999666	5
	1765	0.948137	0.999646	5
	1775	0.947812	0.999519	5
	1785	0.947321	0.999534	5
	1795	0.946643	0.999621	5
	1805	0.946032	0.999579	5
	1815	0.945231	0.999898	5
	1825	0.944742	0.999703	5
	1835	0.944372	0.999629	5
	1845	0.943785	1.00013	5
	1855	0.943857	0.99983	5
	1865	0.943411	1.00005	5
	1875	0.943189	0.999521	5
	1885	0.942876	0.999471	5
	1895	0.942295	0.999681	5
	1905	0.941463	0.999938	5
	1915	0.941132	0.999985	5
	1925	0.941044	0.999434	5
	1935	0.940388	0.999468	5
	1945	0.940098	0.999705	5
	1955	0.939178	0.999432	5
	1965	0.938611	0.999657	5
	1975	0.937858	0.99991	5
	1985	0.937752	0.99977	5
	1995	0.93703	0.999758	5
	35	1.63334	1.00238	6
	45	1.54181	0.994957	6
	55	1.46156	0.999968	6
	65	1.40399	0.999572	6
	75	1.36503	0.99918	6
	85	1.32942	1.00022	6
	95	1.30148	0.999547	6
	105	1.27894	0.998731	6
	115	1.25626	1.00051	6
	125	1.23595	1.00081	6
	135	1.21859	1.00038	6
	145	1.20097	1.00167	6
	155	1.18826	1.0007	6
	165	1.17352	1.00164	6
	175	1.1645	0.999457	6
	185	1.15443	0.999447	6
	195	1.14608	0.999613	6
	205	1.13729	0.999773	6
	215	1.12961	1.00012	6
	225	1.12502	0.999773	6
	235	1.11897	0.998719	6
	245	1.11298	0.999907	6
	255	1.10914	1.0004	6
	265	1.1061	0.999785	6
	275	1.10237	1.00075	6
	285	1.09828	0.999607	6
	295	1.09472	1.00012	6
	305	1.09136	0.999334	6
	315	1.08934	0.999067	6
	325	1.08594	1.00017	6
	335	1.08466	0.999988	6
	345	1.08124	0.999674	6
	355	1.0788	1.00024	6
	365	1.07743	0.999971	6
	375	1.07618	0.999128	6
	385	1.07299	0.999903	6
	395	1.0719	0.999538	6
	405	1.06931	1.00087	6
	415	1.06767	0.999947	6
	425	1.06632	1.00023	6
	435	1.0641	1.00005	6
	445	1.0626	0.999974	6
	455	1.06137	0.999256	6
	465	1.06002	0.999596	6
	475	1.05739	1.00006	6
	485	1.05516	1.00043	6
	495	1.05306	0.99987	6
	505	1.05181	0.9999	6
	515	1.05034	0.999603	6
	525	1.04796	1.00061	6
	535	1.04619	1.00005	6
	545	1.04525	0.999488	6
	555	1.04342	0.999877	6
	565	1.04204	1.00011	6
	575	1.04084	0.999448	6
	585	1.03914	1.0002	6
	595	1.03729	0.999908	6
	605	1.03586	1.00021	6
	615	1.03501	0.999888	6
	625	1.03348	1.00022	6
	635	1.0319	1.00036	6
	645	1.03114	1.00004	6
	655	1.02988	0.999657	6
	665	1.02801	1.00023	6
	675	1.02732	0.999927	6
	685	1.02527	1.00055	6
	695	1.02409	0.999939	6
	705	1.02358	0.999827	6
	715	1.02225	0.999849	6
	725	1.0209	1.00007	6
	735	1.01955	1.0001	6
	745	1.01884	1.00008	6
	755	1.01766	1.00007	6
	765	1.01672	1.00007	6
	775	1.0153	1.00069	6
	785	1.01433	1.00021	6
	795	1.01391	0.999927	6
	805	1.01287	1.00012	6
	815	1.01167	1.00009	6
	825	1.01097	1.00045	6
	835	1.00969	1.00013	6
	845	1.00891	0.999759	6
	855	1.00722	1.00041	6
	865	1.00678	1.00028	6
	875	1.006	0.999877	6
	885	1.00419	1.00023	6
	895	1.00265	1.0004	6
	905	1.00222	0.999947	6
	915	1.00096	1.0003	6
	925	1.00023	1.00001	6
	935	0.998525	1.00054	6
	945	0.997411	1.00018	6
	955	0.996328	1.00021	6
	965	0.995438	1.0002	6
	975	0.994677	1.00054	6
	985	0.993655	1.00007	6
	995	0.992848	1.00023	6
	1005	0.991839	1.00036	6
	1015	0.990788	1.0004	6
	1025	0.990355	1.00027	6
	1035	0.989034	1.0004	6
	1045	0.988766	1.00027	6
	1055	0.987941	1.00031	6
	1065	0.987346	1.00031	6
	1075	0.986188	1.00053	6
	1085	0.985771	1.00011	6
	1095	0.98435	1.0007	6
	1105	0.984	0.99989	6
	1115	0.982861	1.00056	6
	1125	0.982457	1.00016	6
	1135	0.981329	1.00054	6
	1145	0.980434	1.00044	6
	1155	0.979774	1.00019	6
	1165	0.978658	1.0007	6
	1175	0.977498	1.00004	6
	1185	0.976743	1.00052	6
	1195	0.976099	1.00024	6
	1205	0.975102	1.00054	6
	1215	0.974104	1.00045	6
	1225	0.973438	1.00055	6
	1235	0.972669	1.00034	6
	1245	0.972269	1.00018	6
	1255	0.97121	1.0006	6
	1265	0.970578	1.00035	6
	1275	0.97009	1.00054	6
	1285	0.969543	1.00055	6
	1295	0.968918	1.00033	6
	1305	0.967984	1.00066	6
	1315	0.967441	1.00037	6
	1325	0.966028	1.0008	6
	1335	0.965659	1.00051	6
	1345	0.964496	1.0006	6
	1355	0.964476	1.00068	6
	1365	0.964222	1.00058	6
	1375	0.963517	1.00058	6
	1385	0.962956	1.00085	6
	1395	0.962784	1.00016	6
	1405	0.961731	1.00108	6
	1415	0.961543	1.00056	6
	1425	0.961371	1.00045	6
	1435	0.960154	1.00068	6
	1445	0.959903	1.00013	6
	1455	0.959266	1.00072	6
	1465	0.958573	1.00051	6
	1475	0.957552	1.00045	6
	1485	0.956985	1.00044	6
	1495	0.95665	1.00026	6
	1505	0.955812	1.00055	6
	1515	0.955437	1.00025	6
	1525	0.954691	1.00066	6
	1535	0.954176	1.00056	6
	1545	0.953512	1.00039	6
	1555	0.952707	1.00055	6
	1565	0.951678	1.00064	6
	1575	0.951319	1.00065	6
	1585	0.950768	1.0004	6
	1595	0.950123	1.00067	6
	1605	0.949794	1.00092	6
	1615	0.949198	1.00086	6
	1625	0.948775	1.00074	6
	1635	0.94824	1.00065	6
	1645	0.948163	1.00066	6
	1655	0.948066	1.00044	6
	1665	0.947533	1.00058	6
	1675	0.947151	1.0006	6
	1685	0.946379	1.00063	6
	1695	0.945947	1.00057	6
	1705	0.945734	1.00043	6
	1715	0.944897	1.00057	6
	1725	0.944822	1.00043	6
	1735	0.944508	1.0004	6
	1745	0.944472	1.0002	6
	1755	0.9444	1.00017	6
	1765	0.943918	1.00062	6
	1775	0.943993	1.00041	6
	1785	0.943017	1.00082	6
	1795	0.943198	1.00011	6
	1805	0.942835	1.00098	6
	1815	0.942407	1.00049	6
	1825	0.941656	1.00068	6
	1835	0.941838	1.0006	6
	1845	0.941421	1.00062	6
	1855	0.941237	1.00033	6
	1865	0.940978	1.00068	6
	1875	0.940175	1.00075	6
	1885	0.9407	1.00004	6
	1895	0.940398	1.0004	6
	1905	0.939848	1.00052	6
	1915	0.939776	1.00059	6
	1925	0.939544	1.00046	6
	1935	0.939567	1.00037	6
	1945	0.9389	1.00048	6
	1955	0.938947	1.0009	6
	1965	0.938828	1.00032	6
	1975	0.938362	1.00036	6
	1985	0.937843	1.00041	6
	1995	0.938027	1.00043	6
	35	1.66235	0.996694	7
	45	1.55557	0.99706	7
	55	1.47208	0.999928	7
	65	1.41044	1.00174	7
	75	1.36652	0.999683	7
	85	1.33337	1.00011	7
	95	1.30507	0.997664	7
	105	1.2782	1.001	7
	115	1.25871	0.999444	7
	125	1.23874	1.00014	7
	135	1.22271	0.999707	7
	145	1.20629	0.999592	7
	155	1.19103	1.00068	7
	165	1.17951	0.9993	7
	175	1.1676	1.00031	7
	185	1.1591	0.999235	7
	195	1.15044	0.999987	7
	205	1.14207	0.999732	7
	215	1.13398	0.999965	7
	225	1.12738	1.0007	7
	235	1.1231	0.998748	7
	245	1.11614	0.999939	7
	255	1.11104	1.00037	7
	265	1.10504	1.00064	7
	275	1.10116	1.00055	7
	285	1.09682	0.999934	7
	295	1.09279	0.999889	7
	305	1.08754	0.999591	7
	315	1.08385	0.999636	7
	325	1.07952	0.999568	7
	335	1.07482	1.00017	7
	345	1.07142	1.00037	7
	355	1.06778	1.0003	7
	365	1.06447	0.999889	7
	375	1.06121	1.00062	7
	385	1.05885	1.00035	7
	395	1.0565	1.00038	7
	405	1.05329	1.00031	7
	415	1.05067	1	7
	425	1.04868	1.0004	7
	435	1.04732	0.999971	7
	445	1.04506	1.00034	7
	455	1.04326	0.999995	7
	465	1.04151	1.00003	7
	475	1.03902	0.999787	7
	485	1.03683	0.999927	7
	495	1.03541	1.00011	7
	505	1.0336	0.999799	7
	515	1.03213	1.0006	7
	525	1.03153	0.999707	7
	535	1.02941	1.00015	7
	545	1.02781	1.00037	7
	555	1.0271	1.00054	7
	565	1.02569	0.999854	7
	575	1.02406	1.0007	7
	585	1.02289	1.00013	7
	595	1.02097	1.00015	7
	605	1.01927	1.00023	7
	615	1.01795	1.00036	7
	625	1.01576	1.00017	7
	635	1.01512	1.00023	7
	645	1.0135	1.00029	7
	655	1.01154	1.00068	7
	665	1.01141	1.00044	7
	675	1.00985	1.00034	7
	685	1.00916	1.00018	7
	695	1.00838	0.999865	7
	705	1.00721	1.00009	7
	715	1.00611	1.00024	7
	725	1.00545	1.00035	7
	735	1.0042	1.00017	7
	745	1.00271	1.00036	7
	755	1.00223	0.999794	7
	765	1.00145	1.00023	7
	775	1.00077	1.00003	7
	785	1.00014	1.0002	7
	795	0.999016	1.00007	7
	805	0.998594	0.999862	7
	815	0.998166	0.999863	7
	825	0.997468	1.00047	7
	835	0.996717	0.999991	7
	845	0.996061	1.0003	7
	855	0.995354	1.00046	7
	865	0.993959	1.00044	7
	875	0.993804	1.00049	7
	885	0.993504	1.00003	7
	895	0.992468	1.00018	7
	905	0.991964	1.00041	7
	915	0.99076	1.00061	7
	925	0.990052	1.00048	7
	935	0.989154	1.00041	7
	945	0.988402	1.00017	7
	955	0.987274	1.00001	7
	965	0.986717	1.00027	7
	975	0.985781	1.00038	7
	985	0.985408	1.00041	7
	995	0.98479	1.00012	7
	1005	0.983575	1.00009	7
	1015	0.982773	1.00036	7
	1025	0.981865	1.00039	7
	1035	0.981091	1.00036	7
	1045	0.980569	1.00058	7
	1055	0.979935	1.00039	7
	1065	0.979179	1.00012	7
	1075	0.978274	1.00049	7
	1085	0.977528	1.0003	7
	1095	0.977	1.00048	7
	1105	0.97658	1.00062	7
	1115	0.97552	1.00061	7
	1125	0.975396	1.00037	7
	1135	0.974515	1.00044	7
	1145	0.973947	1.0001	7
	1155	0.973445	1.00012	7
	1165	0.972023	1.00065	7
	1175	0.971366	1.00023	7
	1185	0.970507	1.00052	7
	1195	0.969784	1.0004	7
	1205	0.968836	1.00031	7
	1215	0.967902	1.0005	7
	1225	0.967292	1.00087	7
	1235	0.966997	1.00031	7
	1245	0.966762	1.00034	7
	1255	0.966493	1.00007	7
	1265	0.966064	1.00032	7
	1275	0.965703	1.0001	7
	1285	0.965539	1.00012	7
	1295	0.964293	1.0001	7
	1305	0.963942	1.00034	7
	1315	0.963083	1.00073	7
	1325	0.962941	1.0002	7
	1335	0.962064	1.00039	7
	1345	0.961388	1.00055	7
	1355	0.961066	1.00037	7
	1365	0.960301	1.00036	7
	1375	0.959644	1.00059	7
	1385	0.958741	1.00095	7
	1395	0.958442	1.0004	7
	1405	0.957541	1.00065	7
	1415	0.956902	1.00053	7
	1425	0.956338	1.00063	7
	1435	0.955975	1.00022	7
	1445	0.955253	1.0002	7
	1455	0.954634	1.00044	7
	1465	0.954335	1.00056	7
	1475	0.953858	1.00032	7
	1485	0.953452	1.00021	7
	1495	0.953234	1.00062	7
	1505	0.952872	1.00006	7
	1515	0.952148	1.00037	7
	1525	0.952203	1.00009	7
	1535	0.951747	1.00034	7
	1545	0.95154	0.999619	7
	1555	0.950777	1.0005	7
	1565	0.950546	1.00014	7
	1575	0.950011	1.00021	7
	1585	0.949572	1.00035	7
	1595	0.94906	1.00007	7
	1605	0.948771	0.999999	7
	1615	0.947799	1.00008	7
	1625	0.947124	1.00023	7
	1635	0.945822	1.00045	7
	1645	0.945307	1.00038	7
	1655	0.944907	1.00008	7
	1665	0.944196	1.00027	7
	1675	0.943736	1.00036	7
	1685	0.94329	1.00018	7
	1695	0.943097	0.999957	7
	1705	0.942673	1.00024	7
	1715	0.942136	1.00005	7
	1725	0.941873	1.00022	7
	1735	0.941558	0.999934	7
	1745	0.941447	1.00005	7
	1755	0.94078	1.00022	7
	1765	0.940535	1.00019	7
	1775	0.940237	1.00041	7
	1785	0.939314	1.00034	7
	1795	0.939261	1.00016	7
	1805	0.938597	1.00022	7
	1815	0.938327	1.00015	7
	1825	0.937715	1.00011	7
	1835	0.937441	1.00015	7
	1845	0.937057	0.999769	7
	1855	0.936698	1.00011	7
	1865	0.936091	1.00028	7
	1875	0.935778	1.00035	7
	1885	0.935309	1.00022	7
	1895	0.934879	1.00024	7
	1905	0.934822	1.0001	7
	1915	0.934678	1.00013	7
	1925	0.934404	1.00017	7
	1935	0.934145	1.0001	7
	1945	0.93394	0.999855	7
	1955	0.933688	1.00012	7
	1965	0.933514	1.00029	7
	1975	0.933077	1.00033	7
	1985	0.933008	1.00012	7
	1995	0.932642	1.00023	7
	35	1.48948	1.00288	8
	45	1.42009	1.00023	8
	55	1.36423	0.99992	8
	65	1.32547	0.997312	8
	75	1.29119	0.999286	8
	85	1.26387	0.999988	8
	95	1.24263	0.998756	8
	105	1.22224	0.999305	8
	115	1.20704	0.999396	8
	125	1.19182	0.999506	8
	135	1.17658	1.00004	8
	145	1.16481	0.999802	8
	155	1.1543	0.999809	8
	165	1.14451	0.999341	8
	175	1.13593	0.999463	8
	185	1.12969	0.998819	8
	195	1.1213	0.999146	8
	205	1.11473	0.999415	8
	215	1.10841	0.998997	8
	225	1.10331	1.00003	8
	235	1.09835	0.999466	8
	245	1.09358	0.998894	8
	255	1.09012	0.998463	8
	265	1.08533	1.00016	8
	275	1.08018	1.00021	8
	285	1.07762	0.999558	8
	295	1.07282	0.999631	8
	305	1.06883	1.00019	8
	315	1.06618	0.998826	8
	325	1.06228	1.00016	8
	335	1.05893	0.999471	8
	345	1.05653	0.999698	8
	355	1.0539	0.999612	8
	365	1.05022	1.00046	8
	375	1.04845	0.999538	8
	385	1.04566	0.99947	8
	395	1.04417	0.999104	8
	405	1.04186	0.999812	8
	415	1.03936	1.00033	8
	425	1.038	0.99965	8
	435	1.0372	0.999617	8
	445	1.03517	0.999363	8
	455	1.03311	1.00026	8
	465	1.03159	1.0001	8
	475	1.02928	0.999661	8
	485	1.02749	0.999578	8
	495	1.02553	0.999647	8
	505	1.02493	0.99984	8
	515	1.02223	1.00037	8
	525	1.02125	1.00043	8
	535	1.02071	0.999739	8
	545	1.01843	0.999725	8
	555	1.0182	0.999517	8
	565	1.01619	0.999758	8
	575	1.01522	0.999581	8
	585	1.01395	0.99986	8
	595	1.01278	0.99991	8
	605	1.01131	0.999476	8
	615	1.01041	1.00012	8
	625	1.00985	0.999648	8
	635	1.00855	0.99972	8
	645	1.00755	0.999938	8
	655	1.00697	1.00003	8
	665	1.00642	1.00011	8
	675	1.00555	1.00003	8
	685	1.00405	1.00057	8
	695	1.00309	1.00029	8
	705	1.00223	1.00012	8
	715	1.00114	1.00027	8
	725	1.00082	1.00024	8
	735	0.999703	1.00013	8
	745	0.998703	0.999591	8
	755	0.998193	0.999734	8
	765	0.997202	1.00039	8
	775	0.996719	0.999635	8
	785	0.995766	1.00041	8
	795	0.994906	1.00058	8
	805	0.994757	0.999728	8
	815	0.993994	0.99987	8
	825	0.993158	1.00019	8
	835	0.992701	1.00015	8
	845	0.991526	1.00064	8
	855	0.991361	1.00021	8
	865	0.990426	1.00043	8
	875	0.989519	1.00047	8
	885	0.988724	1.00048	8
	895	0.988137	1.00073	8
	905	0.987474	1.00049	8
	915	0.987062	1.00032	8
	925	0.986279	1.00042	8
	935	0.985401	1.0006	8
	945	0.984763	1.00103	8
	955	0.983967	1.00067	8
	965	0.98305	1.00088	8
	975	0.982108	1.00119	8
	985	0.982185	1.00093	8
	995	0.981325	1.00096	8
	1005	0.980299	1.00088	8
	1015	0.979858	1.00101	8
	1025	0.978979	1.00125	8
	1035	0.979044	1.00097	8
	1045	0.978306	1.00108	8
	1055	0.97788	1.0009	8
	1065	0.977201	1.00101	8
	1075	0.976607	1.00105	8
	1085	0.976493	1.00115	8
	1095	0.976297	1.00113	8
	1105	0.975815	1.00087	8
	1115	0.975354	1.00085	8
	1125	0.974327	1.0011	8
	1135	0.974256	1.00101	8
	1145	0.973593	1.00115	8
	1155	0.973258	1.00123	8
	1165	0.972999	1.00104	8
	1175	0.972273	1.001	8
	1185	0.971722	1.00137	8
	1195	0.971769	1.00087	8
	1205	0.971037	1.0008	8
	1215	0.970618	1.00108	8
	1225	0.970239	1.00069	8
	1235	0.969481	1.00098	8
	1245	0.968926	1.00101	8
	1255	0.96852	1.00139	8
	1265	0.968143	1.00109	8
	1275	0.967655	1.00136	8
	1285	0.96737	1.00133	8
	1295	0.967053	1.00109	8
	1305	0.966511	1.00144	8
	1315	0.965973	1.00148	8
	1325	0.965896	1.00112	8
	1335	0.965479	1.00064	8
	1345	0.964949	1.00096	8
	1355	0.964598	1.00116	8
	1365	0.964304	1.00115	8
	1375	0.963421	1.00114	8
	1385	0.963396	1.00082	8
	1395	0.963142	1.00099	8
	1405	0.962453	1.00115	8
	1415	0.962386	1.00091	8
	1425	0.961974	1.00141	8
	1435	0.961811	1.00108	8
	1445	0.961445	1.0013	8
	1455	0.961429	1.00085	8
	1465	0.961113	1.00113	8
	1475	0.960559	1.00082	8
	1485	0.960863	1.00088	8
	1495	0.960325	1.00121	8
	1505	0.96017	1.0011	8
	1515	0.960071	1.00099	8
	1525	0.960066	1.00085	8
	1535	0.959555	1.00118	8
	1545	0.959494	1.00097	8
	1555	0.959164	1.00093	8
	1565	0.95942	1.00088	8
	1575	0.959196	1.0013	8
	1585	0.959112	1.00082	8
	1595	0.958599	1.00105	8
	1605	0.958517	1.00121	8
	1615	0.958394	1.00108	8
	1625	0.958188	1.00101	8
	1635	0.958239	1.00121	8
	1645	0.957847	1.00113	8
	1655	0.957802	1.00117	8
	1665	0.957119	1.0012	8
	1675	0.957036	1.0014	8
	1685	0.956827	1.00091	8
	1695	0.95674	1.00118	8
	1705	0.956423	1.00098	8
	1715	0.956067	1.00096	8
	1725	0.955912	1.00096	8
	1735	0.955694	1.00107	8
	1745	0.955339	1.00113	8
	1755	0.955156	1.00088	8
	1765	0.955082	1.00121	8
	1775	0.955215	1.00121	8
	1785	0.954805	1.00136	8
	1795	0.954663	1.00108	8
	1805	0.954424	1.00087	8
	1815	0.954106	1.00123	8
	1825	0.95448	1.00119	8
	1835	0.954497	1.00111	8
	1845	0.954701	1.00089	8
	1855	0.953924	1.00152	8
	1865	0.953614	1.00182	8
	1875	0.953904	1.00121	8
	1885	0.953746	1.00137	8
	1895	0.95369	1.00115	8
	1905	0.953432	1.00148	8
	1915	0.953288	1.00117	8
	1925	0.952927	1.0015	8
	1935	0.952556	1.00117	8
	1945	0.952361	1.00125	8
	1955	0.952083	1.0014	8
	1965	0.952066	1.00139	8
	1975	0.951631	1.00137	8
	1985	0.951625	1.00129	8
	1995	0.951603	1.00113	8
	35	1.54057	0.998033	9
	45	1.4589	1.00157	9
	55	1.39494	1.0001	9
	65	1.34956	1.00121	9
	75	1.31597	1.00156	9
	85	1.28789	1.00259	9
	95	1.26481	1.00164	9
	105	1.24644	1.00071	9
	115	1.22989	1.00154	9
	125	1.2171	1.00149	9
	135	1.2022	1.00275	9
	145	1.18772	1.00211	9
	155	1.17937	0.999697	9
	165	1.16802	1.00163	9
	175	1.1606	1.00113	9
	185	1.15325	1.00175	9
	195	1.147	1.00014	9
	205	1.13931	1.0013	9
	215	1.13377	1.00078	9
	225	1.12879	1.0009	9
	235	1.1235	1.00201	9
	245	1.11943	1.00162	9
	255	1.11504	1.00048	9
	265	1.11001	1.00102	9
	275	1.10702	1.00106	9
	285	1.10391	1.00031	9
	295	1.09987	1.00082	9
	305	1.09678	1.00083	9
	315	1.09357	1.00111	9
	325	1.09042	1.00132	9
	335	1.0872	1.0007	9
	345	1.08321	1.00155	9
	355	1.08178	1.00061	9
	365	1.079	1.00018	9
	375	1.07678	1.00097	9
	385	1.07489	1.00075	9
	395	1.07278	1.00088	9
	405	1.07072	1.00086	9
	415	1.06923	1.0007	9
	425	1.06654	1.00145	9
	435	1.06429	1.00157	9
	445	1.06244	1.00166	9
	455	1.06166	1.00124	9
	465	1.0599	1.00096	9
	475	1.05842	1.00058	9
	485	1.05693	1.00114	9
	495	1.05434	1.00234	9
	505	1.05306	1.00163	9
	515	1.05232	1.00085	9
	525	1.05106	1.00129	9
	535	1.04891	1.00067	9
	545	1.0483	1.00109	9
	555	1.0458	1.00169	9
	565	1.04479	1.00156	9
	575	1.04414	1.00212	9
	585	1.04229	1.00165	9
	595	1.04124	1.00131	9
	605	1.04051	1.00155	9
	615	1.03917	1.00171	9
	625	1.03736	1.00218	9
	635	1.03693	1.0023	9
	645	1.036	1.00165	9
	655	1.03501	1.00135	9
	665	1.03376	1.00145	9
	675	1.03258	1.00146	9
	685	1.03162	1.00189	9
	695	1.03018	1.00178	9
	705	1.02977	1.00132	9
	715	1.02862	1.00202	9
	725	1.02693	1.00236	9
	735	1.02645	1.00178	9
	745	1.02598	1.00192	9
	755	1.02516	1.00183	9
	765	1.02398	1.00165	9
	775	1.0227	1.00187	9
	785	1.02219	1.00185	9
	795	1.02089	1.00191	9
	805	1.01962	1.00237	9
	815	1.01906	1.00218	9
	825	1.01795	1.00165	9
	835	1.0172	1.00147	9
	845	1.01562	1.00187	9
	855	1.01533	1.00133	9
	865	1.01373	1.00196	9
	875	1.01356	1.0008	9
	885	1.01234	1.00131	9
	895	1.01137	1.00157	9
	905	1.011	1.00154	9
	915	1.01001	1.00148	9
	925	1.00949	1.00142	9
	935	1.00833	1.00175	9
	945	1.0078	1.00161	9
	955	1.00719	1.00155	9
	965	1.00677	1.00185	9
	975	1.00652	1.00139	9
	985	1.00549	1.0019	9
	995	1.00464	1.00146	9
	1005	1.00425	1.00186	9
	1015	1.0033	1.0021	9
	1025	1.00302	1.00153	9
	1035	1.00235	1.00172	9
	1045	1.00172	1.00175	9
	1055	1.00045	1.00119	9
	1065	1.0004	1.00144	9
	1075	0.999617	1.00198	9
	1085	0.998768	1.00206	9
	1095	0.998901	1.00134	9
	1105	0.997481	1.00194	9
	1115	0.997232	1.00167	9
	1125	0.996825	1.00142	9
	1135	0.996234	1.00162	9
	1145	0.995308	1.00173	9
	1155	0.995195	1.00173	9
	1165	0.994358	1.00193	9
	1175	0.993904	1.00201	9
	1185	0.993322	1.00189	9
	1195	0.992796	1.0021	9
	1205	0.992011	1.00199	9
	1215	0.991708	1.00177	9
	1225	0.991071	1.00179	9
	1235	0.990633	1.00169	9
	1245	0.989668	1.00175	9
	1255	0.989125	1.00178	9
	1265	0.988006	1.00159	9
	1275	0.988029	1.0016	9
	1285	0.986656	1.00205	9
	1295	0.986386	1.00193	9
	1305	0.985695	1.00152	9
	1315	0.985414	1.00195	9
	1325	0.984852	1.00192	9
	1335	0.984568	1.00168	9
	1345	0.983822	1.00171	9
	1355	0.983224	1.00181	9
	1365	0.982415	1.00191	9
	1375	0.981522	1.00185	9
	1385	0.981695	1.00193	9
	1395	0.980995	1.00139	9
	1405	0.980367	1.00165	9
	1415	0.97983	1.00147	9
	1425	0.978872	1.00166	9
	1435	0.978549	1.00136	9
	1445	0.977618	1.0014	9
	1455	0.976897	1.00167	9
	1465	0.976577	1.00168	9
	1475	0.976317	1.00144	9
	1485	0.975378	1.00168	9
	1495	0.974849	1.00117	9
	1505	0.974499	1.00168	9
	1515	0.973488	1.0016	9
	1525	0.973483	1.00153	9
	1535	0.972847	1.00108	9
	1545	0.972281	1.00165	9
	1555	0.971475	1.00166	9
	1565	0.970695	1.00153	9
	1575	0.970694	1.00135	9
	1585	0.969862	1.00143	9
	1595	0.968922	1.00146	9
	1605	0.968747	1.00137	9
	1615	0.968158	1.00108	9
	1625	0.967067	1.0018	9
	1635	0.96644	1.00109	9
	1645	0.965673	1.00148	9
	1655	0.965218	1.0011	9
	1665	0.964569	1.00147	9
	1675	0.963966	1.0015	9
	1685	0.963476	1.00175	9
	1695	0.963018	1.0012	9
	1705	0.962397	1.00131	9
	1715	0.961923	1.00121	9
	1725	0.961263	1.00128	9
	1735	0.960985	1.00138	9
	1745	0.960399	1.0012	9
	1755	0.960011	1.00107	9
	1765	0.959327	1.00138	9
	1775	0.958969	1.00136	9
	1785	0.958383	1.00138	9
	1795	0.957799	1.00149	9
	1805	0.957644	1.0011	9
	1815	0.957075	1.00111	9
	1825	0.956571	1.0017	9
	1835	0.956383	1.00131	9
	1845	0.956083	1.00119	9
	1855	0.955191	1.00146	9
	1865	0.954937	1.00121	9
	1875	0.954664	1.00105	9
	1885	0.953868	1.00123	9
	1895	0.95343	1.00141	9
	1905	0.953218	1.00156	9
	1915	0.952113	1.00165	9
	1925	0.952236	1.00128	9
	1935	0.952027	1.00077	9
	1945	0.951544	1.00079	9
	1955	0.951041	1.00091	9
	1965	0.950473	1.00112	9
	1975	0.949983	1.00102	9
	1985	0.949687	1.00111	9
	1995	0.949164	1.001	9
	35	2.15145	0.993585	11
	45	1.89915	0.998406	11
	55	1.70728	1.00055	11
	65	1.57788	1.00022	11
	75	1.48734	1.00299	11
	85	1.4242	0.997962	11
	95	1.37376	0.999683	11
	105	1.33326	1.00043	11
	115	1.30405	1.00112	11
	125	1.2785	0.999388	11
	135	1.25635	1.00002	11
	145	1.24049	1.00023	11
	155	1.22593	1.00024	11
	165	1.2139	0.998902	11
	175	1.2021	0.99805	11
	185	1.1923	0.99812	11
	195	1.18283	1.00004	11
	205	1.17637	0.998853	11
	215	1.16778	0.999234	11
	225	1.16195	0.998797	11
	235	1.15657	0.9999	11
	245	1.15022	0.99997	11
	255	1.14377	1.00047	11
	265	1.13901	0.99926	11
	275	1.13498	0.999143	11
	285	1.1286	0.99988	11
	295	1.12314	0.999945	11
[truncated: 8,641 more rows]

## Sheet: Figure 3I
Figure 2I
Boxplot and stripplot
	cd_class	localization_d_um3
	1	979.788
	2	3560.3
	3	6186.95
	4	8539.53
	5	11170.9
	6	14293.7
	7	19527.8
	8	7714.01
	1	2398.52
	2	7936.11
	3	12820
	4	16557.9
	5	20294
	6	25108.1
	7	31449
	8	16377.1
	1	1310.34
	2	5635.83
	3	9632.12
	4	13328
	5	17574.3
	6	22481.2
	7	29914.9
	8	10942.3
	1	2371.74
	2	8100.97
	3	13331.4
	4	17777.4
	5	22389.7
	6	27435.6
	7	35893.7
	8	17278.7
	1	1334.24
	2	4093.35
	3	6284.55
	4	8463.1
	5	10691.7
	6	13852.7
	7	18442.4
	8	7773.98
	1	927.447
	2	3586.59
	3	6132.66
	4	8447.83
	5	10797.2
	6	13592.4
	7	18686.5
	8	7560.98
	1	1871.5
	2	5900.12
	3	10152.7
	4	13774.4
	5	17644.2
	6	21937.2
	7	27731.4
	8	12979
	1	1770.88
	2	5843.84
	3	9421.1
	4	12898.7
	5	16825.3
	6	21666.2
	7	28455.3
	8	11232.4
	1	1977
	2	8058.38
	3	13120.1
	4	17352.7
	5	21806.8
	6	28294.9
	7	37007
	8	15433
	1	1850.07
	2	7796.44
	3	12765.5
	4	16734.6
	5	20876.5
	6	26168.9
	7	34661.9
	8	15049.9
	1	1198.44
	2	5122.92
	3	8340.46
	4	11542.7
	5	15334.2
	6	20080.6
	7	27661.1
	8	9702.68
	1	1452.84
	2	5736.1
	3	9385.1
	4	12748.7
	5	16180.8
	6	20820.9
	7	28614
	8	10861.5
	1	1117.19
	2	4287.03
	3	7353.85
	4	10421.3
	5	13886.1
	6	18129.3
	7	25534.4
	8	8184.76
	1	1397.61
	2	5117.27
	3	8350.46
	4	11378.7
	5	14663
	6	18337.8
	7	23444.6
	8	10169.8
	1	2586.98
	2	7701.07
	3	12931.7
	4	17632.5
	5	22496.6
	6	28687.4
	7	38001.5
	8	14732.3
	1	1664.18
	2	6087.23
	3	10293.3
	4	13906
	5	18046.1
	6	23203.4
	7	30941.5
	8	12413.9
	1	1595.22
	2	5499.47
	3	9425.01
	4	13023.6
	5	17585
	6	22944.9
	7	31983.8
	8	11032.2
	1	1457.56
	2	5460.13
	3	9507.88
	4	13359.9
	5	17434.2
	6	22544.1
	7	29698.3
	8	11373.2
	1	1821.9
	2	7189.18
	3	12156.4
	4	16712.3
	5	22015.1
	6	28214.2
	7	38970.5
	8	14136.8
	1	1956.98
	2	7092.25
	3	12129.2
	4	16729.6
	5	21642
	6	28362.3
	7	37178.4
	8	15409.6
	1	2257.04
	2	7720.15
	3	12741
	4	17712.6
	5	22936.2
	6	28953.9
	7	37535.3
	8	15230.4
	1	3162.65
	2	9600.63
	3	16974.9
	4	23468.5
	5	30219.5
	6	37921.1
	7	50370.7
	8	20312
	1	2285.23
	2	7578.79
	3	12986.7
	4	17882.3
	5	23326.7
	6	28963.1
	7	37147.5
	8	16077.9
	1	2261.34
	2	7934.16
	3	13688
	4	19094.6
	5	24948.3
	6	32069
	7	42678.9
	8	15203.8
	1	3266.15
	2	9814.87
	3	16481.4
	4	22327.5
	5	28658.8
	6	36791.4
	7	50726
	8	18714.7
	1	2485.94
	2	7397.67
	3	12950.1
	4	17571
	5	22266.4
	6	27369.4
	7	34904.5
	8	16226.9
	1	2393.87
	2	7769.37
	3	13525.7
	4	18723.7
	5	24428.3
	6	31462
	7	41524.3
	8	16718.4
	1	2525.32
	2	7100.51
	3	12721.5
	4	17358.5
	5	21757.7
	6	27040.1
	7	34034.2
	8	15905.6
	1	1731.12
	2	5776.32
	3	9785.87
	4	13445.7
	5	17462.5
	6	21971.5
	7	28751.3
	8	11791
	1	2509.44
	2	10248.2
	3	16643.2
	4	22317.9
	5	28468.2
	6	36068.7
	7	50007.7
	8	19407.7
	1	1151.52
	2	4611.91
	3	7543.43
	4	10193.6
	5	12885
	6	16187.6
	7	21048.4
	8	9701.62
	1	1151.52
	2	4611.91
	3	7543.43
	4	10193.6
	5	12885
	6	16187.6
	7	21048.4
	8	9701.62
	1	1186.74
	2	4875.87
	3	8547.73
	4	12106.7
	5	16290.8
	6	20998.5
	7	30595.1
	8	10089.1
	1	760.662
	2	2981.64
	3	5273.51
	4	7615.64
	5	10312.9
	6	13597.9
	7	18835.7
	8	5860.83
	1	1332.2
	2	4325.33
	3	7550.6
	4	10730.7
	5	14022.4
	6	18141.4
	7	24435.4
	8	8455.21
	1	958.908
	2	3304.01
	3	5890.47
	4	8515.31
	5	11820.8
	6	15490.8
	7	21704.6
	8	6615.4
	1	2469.15
	2	7569.37
	3	13596.4
	4	19586
	5	25761.5
	6	32870.1
	7	42474.1
	8	16196.2
	1	1309.42
	2	4087.78
	3	7220.59
	4	10351.7
	5	13582.4
	6	17337.4
	7	22933.5
	8	9321.12
	1	1408.03
	2	4617.16
	3	7921.78
	4	11333.6
	5	14944
	6	19718.9
	7	26722
	8	9063.37
	1	1809.23
	2	4342.51
	3	7828
	4	11088.3
	5	14829.3
	6	19118
	7	24669.2
	8	10436.6
	1	1445.36
	2	4781.67
	3	8257.29
	4	11644
	5	15263.9
	6	20238.8
	7	28986.7
	8	9222.87
	1	1272.33
	2	5072.32
	3	9898.26
	4	13855.4
	5	17938.6
	6	22810.9
	7	29728.6
	8	12479.3
	1	1665.37
	2	5457.2
	3	9439.73
	4	13101.9
	5	17301.7
	6	21986.5
	7	29223
	8	11331.5
	1	1404.54
	2	4356.89
	3	7686.03
	4	11140.2
	5	14932
	6	19329.9
	7	25934.6
	8	8939.55
	1	1563.35
	2	5797.31
	3	10640.7
	4	15433.3
	5	20823.2
	6	27354.8
	7	36596.1
	8	12493.9
	1	1195.94
	2	4559.11
	3	8028.15
	4	11502.7
	5	15350
	6	20096
	7	27622.8
	8	10213.4
	1	961.527
	2	3894.03
	3	6659.4
	4	9070.52
	5	12034.1
	6	15134.5
	7	20049.7
	8	8766.87
	1	1349.83
	2	4263.06
	3	8009.53
	4	11512.3
	5	14933.1
	6	19630.1
	7	24935.5
	8	10358.2
	1	1009.3
	2	4325.35
	3	7984.6
	4	11217.7
	5	14757.6
	6	19236.8
	7	26722
	8	9127.8
	1	1859.63
	2	6612.66
	3	11613.4
	4	15981.1
	5	20663.4
	6	25837.6
	7	33371.9
	8	15143.5
	1	2390.1
	2	7330.55
	3	12376.4
	4	17235.8
	5	22883.9
	6	28651.2
	7	37276.9
	8	14919.3
	1	1693.18
	2	6563.74
	3	11377.4
	4	15997.4
	5	21702.2
	6	28307.6
	7	37809
	8	13755.4
	1	1939
	2	6865.4
	3	12396.2
	4	17814.6
	5	23637.1
	6	30642.5
	7	40682.3
	8	15829.9
	1	1332.72
	2	4548.35
	3	7973.68
	4	11083.4
	5	14566.9
	6	18309.3
	7	24594
	8	10556.2

## Sheet: Figure 3J
Figure 2J
G(r) plots
	cd_class	r	gor	gor_rand
	1	35	6.82027	1.07786
	2	35	3.24562	1.00505
	3	35	2.33394	0.996925
	4	35	1.97695	1.00621
	5	35	1.79743	1.00562
	6	35	1.65595	1.00444
	7	35	1.54586	0.999147
	1	45	5.54132	1.0048
	2	45	2.5733	0.999787
	3	45	1.92714	0.994872
	4	45	1.69121	1.00137
	5	45	1.54393	1.00208
	6	45	1.45842	0.998411
	7	45	1.38941	0.995265
	1	55	4.11767	0.978281
	2	55	2.12166	0.986597
	3	55	1.65498	0.992735
	4	55	1.48526	0.998188
	5	55	1.38596	1.00058
	6	55	1.31461	1.00265
	7	55	1.27215	0.999287
	1	65	2.91197	1.07799
	2	65	1.75887	0.990363
	3	65	1.44132	0.99679
	4	65	1.33518	0.999731
	5	65	1.26617	1.00335
	6	65	1.21661	0.99964
	7	65	1.19375	1.00179
	1	75	2.38902	1.01705
	2	75	1.5524	0.992329
	3	75	1.31049	0.99743
	4	75	1.23072	0.999283
	5	75	1.19248	0.996503
	6	75	1.1492	1.00344
	7	75	1.13861	1.00293
	1	85	1.91562	1.0771
	2	85	1.38318	0.997613
	3	85	1.21482	1.00132
	4	85	1.16352	0.998097
	5	85	1.13758	0.997504
	6	85	1.10629	0.998131
	7	85	1.1145	1.00236
	1	95	1.76699	1.01263
	2	95	1.26537	0.995698
	3	95	1.14178	1.00086
	4	95	1.10817	1.0015
	5	95	1.09366	0.99681
	6	95	1.06816	0.999187
	7	95	1.08746	1.00198
	1	105	1.49894	1.0299
	2	105	1.19062	0.978734
	3	105	1.08808	1.00317
	4	105	1.06854	0.999852
	5	105	1.06506	0.998622
	6	105	1.04017	1.00162
	7	105	1.08051	0.998649
	1	115	1.3687	1.0231
	2	115	1.12734	0.991394
	3	115	1.05078	1.00053
	4	115	1.03437	1.00518
	5	115	1.04912	0.990648
	6	115	1.02134	1.00108
	7	115	1.07292	0.993641
	1	125	1.21745	1.00874
	2	125	1.07976	0.995973
	3	125	1.02573	0.996702
	4	125	1.01668	0.997679
	5	125	1.02681	0.994278
	6	125	1.00689	0.999895
	7	125	1.06972	0.995907
	1	135	1.11793	1.02802
	2	135	1.04419	0.998628
	3	135	1.00343	0.998347
	4	135	0.998526	0.998254
	5	135	1.00828	0.998295
	6	135	0.99682	0.995986
	7	135	1.06523	0.995532
	1	145	1.00372	1.02741
	2	145	1.02502	0.990987
	3	145	0.986265	0.997027
	4	145	0.985137	1.00032
	5	145	0.997797	0.995223
	6	145	0.985247	0.997947
	7	145	1.06566	0.989738
	1	155	0.957222	1.02918
	2	155	1.00488	0.992748
	3	155	0.973271	0.996956
	4	155	0.972847	1.00023
	5	155	0.990661	0.995788
	6	155	0.980704	0.99907
	7	155	1.05581	0.992737
	1	165	0.858839	1.02012
	2	165	0.989204	0.992789
	3	165	0.959615	1.00152
	4	165	0.963431	1.00104
	5	165	0.985682	0.994691
	6	165	0.97487	0.998156
	7	165	1.05332	0.990694
	1	175	0.863598	1.00824
	2	175	0.977295	0.990384
	3	175	0.958196	0.99749
	4	175	0.95815	0.998407
	5	175	0.978976	0.996767
	6	175	0.970558	0.999131
	7	175	1.04605	0.992931
	1	185	0.819493	1.02457
	2	185	0.959375	0.986493
	3	185	0.952941	0.99959
	4	185	0.954749	0.999939
	5	185	0.973776	0.993174
	6	185	0.966213	0.99813
	7	185	1.04079	0.988121
	1	195	0.780678	1.01051
	2	195	0.958971	0.990336
	3	195	0.949125	1.00036
	4	195	0.951595	0.997169
	5	195	0.968362	0.997288
	6	195	0.962137	0.999461
	7	195	1.03245	0.992302
	1	205	0.775477	1.03486
	2	205	0.952144	0.98638
	3	205	0.95019	0.998027
	4	205	0.951767	0.997027
	5	205	0.968189	0.997528
	6	205	0.960758	0.998752
	7	205	1.02689	0.988735
	1	215	0.765617	1.01915
	2	215	0.955229	0.990552
	3	215	0.950047	0.999222
	4	215	0.952365	0.997151
	5	215	0.968919	0.994988
	6	215	0.958273	0.998226
	7	215	1.02444	0.990002
	1	225	0.758453	1.01545
	2	225	0.952708	0.992413
	3	225	0.950156	1.0002
	4	225	0.950782	0.998927
	5	225	0.968182	0.994734
	6	225	0.963444	0.994825
	7	225	1.02091	0.990527
	1	235	0.780571	1.01243
	2	235	0.963259	0.983856
	3	235	0.953097	1.00114
	4	235	0.950536	0.997491
	5	235	0.965671	0.994105
	6	235	0.964175	0.996236
	7	235	1.02179	0.987235
	1	245	0.758631	1.00346
	2	245	0.967833	0.98667
	3	245	0.952041	0.999506
	4	245	0.951791	0.998562
	5	245	0.964773	0.993112
	6	245	0.965247	0.994629
	7	245	1.0162	0.986484
	1	255	0.755057	1.03333
	2	255	0.980459	0.98892
	3	255	0.958709	0.995458
	4	255	0.954115	0.998997
	5	255	0.961624	0.992603
	6	255	0.96683	0.99536
	7	255	1.01525	0.983024
	1	265	0.771605	0.968629
	2	265	0.976819	0.993055
	3	265	0.958473	0.998829
	4	265	0.955369	0.998008
	5	265	0.962126	0.992602
	6	265	0.966028	0.992649
	7	265	1.01768	0.98183
	1	275	0.750717	1.01553
	2	275	0.985712	0.985904
	3	275	0.960849	1.00118
	4	275	0.956373	0.998826
	5	275	0.960448	0.991152
	6	275	0.964509	0.995513
	7	275	1.01654	0.977902
	1	285	0.742192	1.01298
	2	285	0.99195	0.986866
	3	285	0.968119	0.998936
	4	285	0.959733	0.997767
	5	285	0.961375	0.993012
	6	285	0.965459	0.991302
	7	285	1.0087	0.979258
	1	295	0.745609	1.01916
	2	295	0.992896	0.985774
	3	295	0.971504	0.999719
	4	295	0.960329	0.999838
	5	295	0.960046	0.993667
	6	295	0.96085	0.991508
	7	295	1.00527	0.976525
	1	305	0.791037	0.987769
	2	305	0.995932	0.985595
	3	305	0.976715	1.00212
	4	305	0.962306	0.999311
	5	305	0.963512	0.992241
	6	305	0.960351	0.993909
	7	305	1.00894	0.972338
	1	315	0.744072	1.06262
	2	315	1.00172	0.989531
	3	315	0.979823	1.00197
	4	315	0.963554	1.00045
	5	315	0.964283	0.992443
	6	315	0.960859	0.991093
	7	315	1.00311	0.973499
	1	325	0.778593	1.02463
	2	325	1.00098	0.985106
	3	325	0.984819	1.00079
	4	325	0.96506	0.999533
	5	325	0.965456	0.990462
	6	325	0.961855	0.98903
	7	325	1.01118	0.965444
	1	335	0.785543	1.01018
	2	335	1.00416	0.987081
	3	335	0.99138	0.998395
	4	335	0.963973	0.999191
	5	335	0.967074	0.993424
	6	335	0.962215	0.989305
	7	335	1.00954	0.968174
	1	345	0.792642	1.01665
	2	345	1.00181	0.9898
	3	345	0.994196	1.00256
	4	345	0.96691	0.998676
	5	345	0.97014	0.995701
	6	345	0.962202	0.988425
	7	345	1.01228	0.967666
	1	355	0.797144	1.01302
	2	355	1.01223	0.984143
	3	355	0.998143	1.00196
	4	355	0.9671	0.997353
	5	355	0.973167	0.994959
	6	355	0.965446	0.986849
	7	355	1.01196	0.959356
	1	365	0.788659	1.04135
	2	365	1.01466	0.984828
	3	365	1.00119	1.00238
	4	365	0.96924	0.99795
	5	365	0.975857	0.994011
	6	365	0.965444	0.990198
	7	365	1.01303	0.959573
	1	375	0.804761	1.03557
	2	375	1.02315	0.986504
	3	375	1.00084	1.00277
	4	375	0.972273	0.997665
	5	375	0.978964	0.995384
	6	375	0.964303	0.990373
	7	375	1.01464	0.960926
	1	385	0.826617	1.05149
	2	385	1.03139	0.985718
	3	385	1.00707	1.00207
	4	385	0.973867	0.99845
	5	385	0.97934	0.994548
	6	385	0.96967	0.987893
	7	385	1.0087	0.966108
	1	395	0.811505	1.01768
	2	395	1.03879	0.979821
	3	395	1.00385	1.00374
	4	395	0.975466	0.998475
	5	395	0.978908	0.9942
	6	395	0.970989	0.988411
	7	395	1.01519	0.961202
	1	405	0.800553	1.02963
	2	405	1.03877	0.978631
	3	405	1.00875	1.00553
	4	405	0.977473	0.997612
	5	405	0.979872	0.994402
	6	405	0.967309	0.992875
	7	405	1.01688	0.961084
	1	415	0.813131	1.05924
	2	415	1.04508	0.984849
	3	415	1.00587	1.00663
	4	415	0.978547	0.996621
	5	415	0.979925	0.995
	6	415	0.971214	0.990817
	7	415	1.0195	0.963191
	1	425	0.833046	1.03552
	2	425	1.03998	0.984737
	3	425	1.01002	1.00585
	4	425	0.979437	0.996566
	5	425	0.980849	0.996087
	6	425	0.974095	0.990711
	7	425	1.02397	0.959423
	1	435	0.811407	1.0481
	2	435	1.03991	0.984927
	3	435	1.0111	1.00406
	4	435	0.982116	0.995047
	5	435	0.984356	0.994771
	6	435	0.975786	0.991552
	7	435	1.0345	0.957463
	1	445	0.783159	1.05838
	2	445	1.04586	0.979348
	3	445	1.00523	1.00343
	4	445	0.983496	0.995499
	5	445	0.983417	0.997532
	6	445	0.975903	0.990382
	7	445	1.04209	0.957681
	1	455	0.78595	1.0509
	2	455	1.03277	0.988422
	3	455	1.00714	1.00432
	4	455	0.983002	0.996642
	5	455	0.983449	0.997397
	6	455	0.974136	0.991428
	7	455	1.0492	0.961903
	1	465	0.783088	1.03675
	2	465	1.03235	0.984299
	3	465	1.00346	1.00671
	4	465	0.985911	0.993992
	5	465	0.984008	0.998063
	6	465	0.974186	0.988418
	7	465	1.05666	0.963063
	1	475	0.799301	1.04019
	2	475	1.03521	0.981511
	3	475	1.00566	1.004
	4	475	0.987424	0.995852
	5	475	0.98257	0.99762
	6	475	0.97368	0.992952
	7	475	1.0575	0.965824
	1	485	0.781415	1.09397
	2	485	1.03702	0.984832
	3	485	1.00304	1.00252
	4	485	0.987019	0.99559
	5	485	0.981985	0.998683
	6	485	0.974008	0.992143
	7	485	1.06471	0.961087
	1	495	0.781848	1.05463
	2	495	1.03332	0.986886
	3	495	1.00083	1.00467
	4	495	0.985027	0.996228
	5	495	0.981655	0.999102
	6	495	0.974173	0.992601
	7	495	1.06845	0.959945
	1	505	0.768504	1.05357
	2	505	1.03115	0.982566
	3	505	0.999169	1.00364
	4	505	0.987404	0.995625
	5	505	0.981384	0.998164
	6	505	0.974483	0.991733
	7	505	1.0687	0.959516
	1	515	0.787843	1.07818
	2	515	1.03172	0.987011
	3	515	0.99946	1.00399
	4	515	0.987283	0.996606
	5	515	0.982337	0.999025
	6	515	0.975727	0.990366
	7	515	1.06937	0.960034
	1	525	0.80579	1.07787
	2	525	1.02825	0.98326
	3	525	1.00124	1.00362
	4	525	0.988104	0.995381
	5	525	0.982651	0.998465
	6	525	0.980219	0.991527
	7	525	1.06753	0.965358
	1	535	0.805287	1.08757
	2	535	1.02464	0.987438
	3	535	1.00271	1.00226
	4	535	0.987271	0.996761
	5	535	0.980337	0.999338
	6	535	0.98078	0.99345
	7	535	1.07619	0.959445
	1	545	0.852613	1.05257
	2	545	1.0269	0.984086
	3	545	1.00414	0.999882
	4	545	0.987717	0.997156
	5	545	0.980187	0.99969
	6	545	0.983238	0.990638
	7	545	1.0695	0.964752
	1	555	0.840233	1.05434
	2	555	1.01644	0.984992
	3	555	1.00137	1.00301
	4	555	0.985652	0.995569
	5	555	0.975909	1.0001
	6	555	0.98528	0.992942
	7	555	1.06511	0.970282
	1	565	0.837883	1.06265
	2	565	1.01772	0.987739
	3	565	0.9988	1.00439
	4	565	0.985776	0.995824
	5	565	0.977821	0.9987
	6	565	0.986185	0.993624
	7	565	1.05875	0.973696
	1	575	0.842249	1.07586
	2	575	1.01379	0.991472
	3	575	1.00325	1.00142
	4	575	0.986178	0.994519
	5	575	0.975455	1.0008
	6	575	0.987432	0.991958
	7	575	1.05285	0.973491
	1	585	0.855556	1.04973
	2	585	1.01656	0.984494
	3	585	0.995836	1.00366
	4	585	0.985235	0.995565
	5	585	0.976028	0.999274
	6	585	0.991761	0.990757
	7	585	1.05746	0.970658
	1	595	0.87383	1.06555
	2	595	1.01232	0.985104
	3	595	0.997211	1.00198
	4	595	0.98524	0.994757
	5	595	0.976893	0.999644
	6	595	0.992474	0.990638
	7	595	1.05501	0.9781
	1	605	0.897101	1.05509
	2	605	1.01374	0.98366
	3	605	0.995158	1.00144
	4	605	0.984985	0.996118
	5	605	0.977205	0.999929
	6	605	0.994087	0.991264
	7	605	1.04255	0.982135
	1	615	0.929062	1.06727
	2	615	1.01085	0.985359
	3	615	0.994327	1.00232
	4	615	0.983242	0.997151
	5	615	0.97814	0.99954
	6	615	0.993669	0.991115
	7	615	1.05468	0.972429
	1	625	0.967731	1.0555
	2	625	1.00763	0.988431
	3	625	0.991507	1.00403
	4	625	0.983645	0.996268
	5	625	0.980664	0.99884
	6	625	0.994078	0.992267
	7	625	1.04515	0.978925
	1	635	0.915017	1.10573
	2	635	1.00384	0.986353
	3	635	0.993717	1.00242
	4	635	0.982877	0.996734
	5	635	0.982335	0.998201
	6	635	0.993518	0.991938
	7	635	1.04934	0.979416
	1	645	0.953856	1.06103
	2	645	1.0063	0.982742
	3	645	0.994583	1.00273
	4	645	0.983134	0.996865
	5	645	0.983521	0.998324
	6	645	0.990705	0.991413
	7	645	1.04317	0.980196
	1	655	0.972114	1.04842
	2	655	1.00255	0.980415
	3	655	0.99695	1.00091
	4	655	0.982636	0.996473
	5	655	0.983347	0.997873
	6	655	0.989714	0.991565
	7	655	1.04835	0.981362
	1	665	0.960944	1.10036
	2	665	1.00049	0.98539
	3	665	0.996986	1.00407
	4	665	0.981716	0.997647
	5	665	0.983397	0.997797
	6	665	0.988753	0.9909
	7	665	1.04541	0.984504
	1	675	0.974361	1.09435
	2	675	1.00464	0.983088
	3	675	1.00143	1.00099
	4	675	0.981992	0.996725
	5	675	0.98516	0.996852
	6	675	0.988166	0.990938
	7	675	1.04435	0.986222
	1	685	0.972644	1.08125
	2	685	1.00229	0.986376
	3	685	1.0017	1.00139
	4	685	0.982331	0.997132
	5	685	0.983833	0.997991
	6	685	0.98833	0.990899
	7	685	1.03292	0.985343
	1	695	0.977259	1.05827
	2	695	1.00652	0.987105
	3	695	1.00169	1.00217
	4	695	0.983188	0.997594
	5	695	0.985623	0.996842
	6	695	0.99186	0.990502
	7	695	1.02779	0.986446
	1	705	0.968177	1.04359
	2	705	1.01705	0.982334
	3	705	1.00284	1.00042
	4	705	0.983416	0.997639
	5	705	0.985795	0.997556
	6	705	0.9906	0.989299
	7	705	1.02375	0.988739
	1	715	0.918406	1.07816
	2	715	1.01468	0.986251
	3	715	1.00181	1.00197
	4	715	0.983232	0.997042
	5	715	0.984014	0.999992
	6	715	0.990892	0.988419
	7	715	1.02095	0.986557
	1	725	0.959196	1.07449
	2	725	1.02052	0.984329
	3	725	1.0003	1.0024
	4	725	0.983189	0.997265
	5	725	0.984958	0.998198
	6	725	0.989369	0.989097
	7	725	1.01504	0.990284
	1	735	0.96376	1.08865
	2	735	1.02323	0.985359
	3	735	1.00221	0.999467
	4	735	0.982035	0.997791
	5	735	0.984332	0.998977
	6	735	0.991633	0.988931
	7	735	1.00917	0.991898
	1	745	0.981028	1.07001
	2	745	1.02585	0.984927
	3	745	0.999304	1.00196
	4	745	0.981554	0.996984
	5	745	0.983661	0.999336
	6	745	0.99292	0.990601
	7	745	1.00314	0.992535
	1	755	1.00338	1.05434
	2	755	1.02491	0.987295
	3	755	1.00183	0.99843
	4	755	0.977387	0.998268
	5	755	0.982914	1.00066
	6	755	0.994268	0.989188
	7	755	0.995216	0.992332
	1	765	1.03481	1.05272
	2	765	1.02801	0.984917
	3	765	1.00307	0.999513
	4	765	0.977614	0.997623
	5	765	0.982602	1.0012
	6	765	0.99331	0.992256
	7	765	0.980272	1.00407
	1	775	1.05219	1.04252
	2	775	1.02977	0.985769
	3	775	1.00472	1.00023
	4	775	0.97678	0.997875
	5	775	0.982691	1.00051
	6	775	0.994122	0.99089
	7	775	0.980761	0.993486
	1	785	1.063	1.07486
	2	785	1.02682	0.981876
	3	785	1.00403	1.00248
	4	785	0.976724	0.998696
	5	785	0.984336	1.0003
	6	785	0.994456	0.992873
	7	785	0.969033	1.00299
	1	795	1.07215	1.05673
	2	795	1.02704	0.987954
	3	795	1.00727	0.99982
	4	795	0.978229	0.998139
	5	795	0.981937	1.0002
	6	795	0.995658	0.989938
	7	795	0.969168	0.994328
	1	805	1.0869	1.06695
	2	805	1.02594	0.987554
	3	805	1.00449	1.00062
	4	805	0.978565	0.997718
	5	805	0.983063	0.998681
	6	805	0.995089	0.989491
	7	805	0.955259	1.00669
	1	815	1.10134	1.04164
	2	815	1.02912	0.985282
	3	815	1.0046	1.00056
	4	815	0.978092	0.998851
	5	815	0.979029	1.00041
	6	815	0.997898	0.990672
	7	815	0.955593	1.00606
	1	825	1.12126	1.02031
	2	825	1.02615	0.985269
	3	825	1.00304	1.00008
	4	825	0.978611	0.998036
	5	825	0.978234	0.999973
	6	825	1.00044	0.990371
	7	825	0.947234	1.01155
	1	835	1.17547	1.03693
	2	835	1.02731	0.98642
	3	835	1.00163	1.00179
	4	835	0.979343	0.998048
	5	835	0.977605	1.00052
	6	835	1.00514	0.990072
	7	835	0.950134	1.00601
	1	845	1.1628	1.07444
	2	845	1.0217	0.983834
	3	845	1.00077	1.00129
	4	845	0.979203	0.998098
	5	845	0.975471	1.00228
	6	845	1.00671	0.991285
	7	845	0.942843	1.01574
	1	855	1.2001	1.07628
	2	855	1.0177	0.990921
	3	855	1.00156	1.00226
	4	855	0.979733	0.999787
	5	855	0.975787	1.00093
	6	855	1.00695	0.99044
	7	855	0.941373	1.0131
	1	865	1.21051	1.0501
	2	865	1.02291	0.983875
	3	865	1.00405	1.00093
	4	865	0.981681	0.997604
	5	865	0.975985	0.999951
	6	865	1.0084	0.989844
	7	865	0.942455	1.01994
	1	875	1.21792	1.04168
	2	875	1.0173	0.987555
	3	875	1.00339	1.00249
	4	875	0.980368	0.999247
	5	875	0.975567	1.00133
	6	875	1.0066	0.99063
	7	875	0.948455	1.02132
	1	885	1.23366	1.02986
	2	885	1.02027	0.986119
	3	885	1.00584	1.00169
	4	885	0.982314	0.997454
	5	885	0.975221	1.00045
	6	885	1.00942	0.988597
	7	885	0.939739	1.0242
	1	895	1.24492	1.03472
	2	895	1.02428	0.985394
	3	895	1.0062	1.00218
	4	895	0.984288	0.997372
	5	895	0.975175	1.00015
	6	895	1.01069	0.991544
	7	895	0.934122	1.02118
	1	905	1.25974	1.04432
	2	905	1.02299	0.989617
	3	905	1.0073	1.00196
	4	905	0.984811	0.997675
	5	905	0.976103	1.00032
	6	905	1.01113	0.99171
	7	905	0.943828	1.01406
	1	915	1.21704	1.05981
	2	915	1.02248	0.993319
	3	915	1.00633	1.00328
	4	915	0.984851	0.998275
	5	915	0.977059	0.999914
	6	915	1.00989	0.990778
	7	915	0.941635	1.01532
	1	925	1.21327	1.02725
	2	925	1.02729	0.989698
	3	925	1.0076	0.999487
	4	925	0.986364	0.997448
	5	925	0.977186	1.00217
	6	925	1.00969	0.991935
	7	925	0.938078	1.019
	1	935	1.19112	1.0475
	2	935	1.02151	0.991788
	3	935	1.00795	1.00211
	4	935	0.98639	0.998644
	5	935	0.977915	1.00195
	6	935	1.01094	0.989799
	7	935	0.952667	1.01374
	1	945	1.16092	1.0521
	2	945	1.02402	0.993451
	3	945	1.009	1.00017
	4	945	0.98796	0.998336
	5	945	0.980068	1.00097
	6	945	1.00803	0.990048
	7	945	0.948281	1.01468
	1	955	1.16429	1.05558
	2	955	1.02834	0.989932
	3	955	1.00642	1.00073
	4	955	0.988792	0.998093
	5	955	0.982986	1.0008
	6	955	1.00534	0.992461
	7	955	0.96099	1.01278
	1	965	1.1953	1.06029
	2	965	1.02423	0.994217
	3	965	1.0061	1.00071
	4	965	0.988583	0.997832
	5	965	0.982967	1.00035
	6	965	1.00853	0.991534
	7	965	0.965904	1.01589
	1	975	1.16661	1.03852
	2	975	1.02544	0.996817
	3	975	1.00347	1.00038
	4	975	0.988563	0.996539
	5	975	0.985475	1.00096
	6	975	1.01117	0.990835
	7	975	0.977173	1.01528
	1	985	1.19784	1.03962
	2	985	1.0265	0.996644
	3	985	1.00617	1.00317
	4	985	0.988078	0.998297
	5	985	0.98419	1.00205
	6	985	1.01297	0.992796
	7	985	0.976616	1.01632
	1	995	1.16684	1.03637
	2	995	1.02701	0.99263
	3	995	1.00728	1.00083
	4	995	0.987853	0.998005
	5	995	0.984993	1.00077
	6	995	1.01538	0.991008
	7	995	0.989366	1.01503
	1	35	4.62835	1.04257
	2	35	2.17082	0.993112
	3	35	1.60604	1.00305
	4	35	1.47354	1.00209
	5	35	1.40052	0.998324
	6	35	1.36193	0.997626
	7	35	1.32159	1.00209
	1	45	3.70086	1.05072
	2	45	1.84232	1.00323
	3	45	1.43195	0.997605
	4	45	1.3464	0.999175
	5	45	1.2901	0.998749
	6	45	1.26481	0.996268
	7	45	1.24652	1.00365
	1	55	2.79163	0.98966
	2	55	1.61096	0.996579
	3	55	1.29808	0.99848
	4	55	1.24591	0.999815
	5	55	1.20706	1.00029
	6	55	1.19046	1.00213
	7	55	1.18593	1.00495
	1	65	2.21496	1.00452
	2	65	1.44471	1.00755
	3	65	1.20244	0.998895
	4	65	1.16946	1.00071
	5	65	1.15093	0.99735
	6	65	1.14378	0.997308
	7	65	1.14856	1.00585
	1	75	1.79129	1.0083
	2	75	1.30799	1.00888
	3	75	1.13437	1.00024
	4	75	1.12005	1.00029
	5	75	1.10804	0.997994
	6	75	1.10292	1.00245
	7	75	1.12513	1.00467
	1	85	1.54352	0.993724
	2	85	1.21612	1.00529
	3	85	1.07832	1.00313
	4	85	1.0811	1.00434
	5	85	1.07902	0.995812
	6	85	1.07593	1.00212
	7	85	1.1079	1.0017
	1	95	1.36078	0.993407
	2	95	1.14557	1.00458
	3	95	1.04248	1.00384
	4	95	1.05306	1.00105
	5	95	1.05524	0.996897
	6	95	1.05692	0.99922
	7	95	1.09283	1.00368
	1	105	1.2526	1.0067
	2	105	1.08794	1.00033
	3	105	1.01501	1.00444
	4	105	1.03155	1.00224
	5	105	1.037	0.996821
	6	105	1.03784	1.0035
	7	105	1.08721	1.00141
	1	115	1.13096	0.99083
	2	115	1.04465	0.999059
	3	115	0.996733	1.00156
	4	115	1.01175	1.00266
	5	115	1.022	0.997595
	6	115	1.02523	1.00204
	7	115	1.07495	1.00036
	1	125	1.04669	1.00291
	2	125	1.00864	1.00355
	3	125	0.980635	1.00055
	4	125	0.997096	1.00435
	5	125	1.01125	0.996894
	6	125	1.01898	1.00075
	7	125	1.07061	1.00259
	1	135	0.994926	0.994104
	2	135	0.985239	1.00529
	3	135	0.969362	1.0032
	4	135	0.989117	1.00289
	5	135	1.00246	0.997466
	6	135	1.01133	0.999547
	7	135	1.0624	1.00246
	1	145	0.945183	1.02029
	2	145	0.97063	1.00263
	3	145	0.960229	1.00294
	4	145	0.980401	1.00332
	5	145	0.995819	0.998609
	6	145	1.00224	1.00034
	7	145	1.05941	0.9985
	1	155	0.930009	0.993476
	2	155	0.956498	0.995583
	3	155	0.956275	1.00263
	4	155	0.976072	1.0038
	5	155	0.990847	0.99808
	6	155	0.999464	0.999036
	7	155	1.05403	0.999707
	1	165	0.876194	1.01542
	2	165	0.930865	1.00055
	3	165	0.952015	1.00398
	4	165	0.971695	1.00405
	5	165	0.986727	0.996818
	6	165	0.99621	0.997268
	7	165	1.04514	1.00076
	1	175	0.859768	1.01228
	2	175	0.924306	1.00076
	3	175	0.949017	1.00522
	4	175	0.969161	1.00448
	5	175	0.984052	0.997018
	6	175	0.990804	0.997716
	7	175	1.04023	0.999644
	1	185	0.852999	0.990888
	2	185	0.917161	0.996482
	3	185	0.948124	1.00389
	4	185	0.966533	1.00521
	5	185	0.982533	0.99764
	6	185	0.987986	0.998179
	7	185	1.03308	1.001
	1	195	0.823476	0.997571
	2	195	0.911745	0.998384
	3	195	0.946615	1.00405
	4	195	0.965267	1.00406
	5	195	0.979213	0.998042
	6	195	0.983075	0.997361
	7	195	1.02892	1.00213
	1	205	0.820304	0.999981
	2	205	0.90556	0.999224
	3	205	0.947635	1.00467
	4	205	0.9648	1.00266
	5	205	0.977302	0.99775
	6	205	0.978666	0.998134
	7	205	1.02537	1.0034
	1	215	0.819558	0.993765
	2	215	0.902675	0.999082
	3	215	0.947592	1.00372
	4	215	0.964239	1.00438
	5	215	0.977487	0.997729
	6	215	0.976126	0.9989
	7	215	1.02229	1.00211
	1	225	0.802026	0.995043
	2	225	0.906632	0.998224
	3	225	0.948275	1.00385
	4	225	0.962779	1.00447
	5	225	0.976844	0.999064
	6	225	0.9741	0.997311
	7	225	1.01923	1.00399
	1	235	0.799291	1.00264
	2	235	0.909727	0.996704
	3	235	0.94905	1.00495
	4	235	0.966035	1.00273
	5	235	0.976003	0.998051
	6	235	0.972028	0.999002
	7	235	1.01632	1.00514
	1	245	0.801071	0.994225
	2	245	0.911057	1.00129
	3	245	0.95042	1.00487
	4	245	0.967438	1.00283
	5	245	0.975899	0.998375
	6	245	0.969517	0.999923
	7	245	1.01631	1.00437
	1	255	0.817303	0.989124
	2	255	0.918311	1.00285
	3	255	0.95367	1.00473
	4	255	0.968312	1.00293
	5	255	0.975913	0.999368
	6	255	0.968849	0.999849
	7	255	1.01392	1.00599
	1	265	0.820418	0.993989
	2	265	0.929629	0.996805
	3	265	0.954344	1.00427
	4	265	0.96975	1.00321
	5	265	0.975457	0.99925
	6	265	0.967184	1.00153
	7	265	1.01271	1.00535
	1	275	0.841062	0.992414
	2	275	0.929717	1.00409
	3	275	0.956338	1.00365
	4	275	0.972132	1.00076
	5	275	0.975191	0.998411
	6	275	0.964664	1.00219
	7	275	1.01276	1.00498
	1	285	0.852754	0.999772
	2	285	0.932709	1.0061
	3	285	0.957468	1.00446
	4	285	0.974359	1.00129
	5	285	0.974564	0.999391
	6	285	0.964026	1.00272
	7	285	1.00961	1.0056
	1	295	0.850369	1.01313
	2	295	0.939567	1.00407
	3	295	0.961291	1.00374
	4	295	0.974898	1.00148
	5	295	0.975074	0.99942
	6	295	0.961967	1.00381
	7	295	1.01176	1.00725
	1	305	0.867326	1.0044
	2	305	0.945627	1.0035
	3	305	0.964106	1.00396
	4	305	0.978924	0.999218
	5	305	0.974804	0.999878
	6	305	0.962722	1.00383
	7	305	1.01349	1.00792
	1	315	0.878879	0.997512
	2	315	0.951209	1.00411
	3	315	0.96693	1.00225
	4	315	0.978912	1.00036
	5	315	0.975885	1.00142
	6	315	0.962936	1.00517
	7	315	1.01372	1.00664
	1	325	0.884415	0.987412
	2	325	0.950574	1.00796
	3	325	0.970164	1.00145
	4	325	0.980605	1.00014
	5	325	0.975893	1.00002
	6	325	0.964282	1.0041
	7	325	1.01504	1.00657
	1	335	0.899445	0.991308
	2	335	0.964675	1.00156
	3	335	0.971294	1.00471
	4	335	0.982069	0.999904
	5	335	0.976258	0.999399
	6	335	0.965391	1.00407
	7	335	1.01524	1.00859
	1	345	0.920915	0.996044
	2	345	0.968153	1.00222
	3	345	0.975882	1.00221
	4	345	0.983531	0.999368
	5	345	0.976399	1.00018
	6	345	0.966358	1.00364
	7	345	1.02196	1.00858
	1	355	0.908221	1.016
	2	355	0.970569	1.00571
	3	355	0.97926	1.00298
	4	355	0.985088	0.999597
	5	355	0.976974	1.00009
	6	355	0.968165	1.00299
	7	355	1.02592	1.00739
	1	365	0.932675	0.996587
	2	365	0.976496	1.00042
	3	365	0.983309	1.00141
	4	365	0.985323	1.00002
	5	365	0.976062	1.00056
	6	365	0.968564	1.00292
	7	365	1.02968	1.00702
	1	375	0.931302	1.01326
	2	375	0.974127	1.00679
	3	375	0.986201	1.00212
	4	375	0.987273	1.00075
	5	375	0.97723	1.00057
	6	375	0.968473	1.00141
	7	375	1.03306	1.00694
	1	385	0.95655	1.01625
	2	385	0.980719	1.00616
	3	385	0.988864	1.00141
	4	385	0.987426	1.00018
	5	385	0.97903	0.999247
	6	385	0.968524	1.00177
	7	385	1.03905	1.0064
	1	395	0.963293	0.999781
	2	395	0.976359	1.01106
	3	395	0.992893	1.0009
	4	395	0.988846	1.00046
	5	395	0.980137	0.999419
	6	395	0.968655	1.00194
	7	395	1.04582	1.00546
	1	405	0.966102	1.01167
	2	405	0.977129	1.0072
	3	405	0.994546	1.00152
	4	405	0.989923	1.00073
	5	405	0.981593	0.999915
	6	405	0.967711	1.00153
	7	405	1.0479	1.00558
	1	415	0.980787	0.999617
	2	415	0.972565	1.00561
	3	415	0.996846	0.999847
	4	415	0.990543	1.00033
	5	415	0.983501	0.999013
	6	415	0.967021	1.00212
	7	415	1.05219	1.00695
	1	425	0.972403	1.00847
	2	425	0.966314	1.00659
	3	425	0.997409	1.00004
	4	425	0.991685	1.00105
	5	425	0.985227	0.999455
	6	425	0.96549	1.00158
	7	425	1.05572	1.00641
	1	435	0.959014	1.01459
	2	435	0.963078	1.00811
	3	435	0.997203	0.999857
	4	435	0.991898	1.00186
	5	435	0.987817	0.998312
	6	435	0.967264	1.00093
	7	435	1.05847	1.00548
	1	445	0.949982	1.01962
	2	445	0.953652	1.00795
	3	445	0.996993	0.997851
	4	445	0.993044	1.00054
	5	445	0.989334	0.999655
	6	445	0.966247	1.00231
	7	445	1.06259	1.00315
	1	455	0.962084	1.01024
	2	455	0.953286	1.00494
	3	455	0.997322	0.997867
	4	455	0.992137	1.00094
	5	455	0.990515	0.999822
	6	455	0.966396	1.0015
	7	455	1.06444	1.00288
	1	465	0.963914	1.00894
	2	465	0.949722	1.01041
	3	465	0.997105	0.997244
	4	465	0.992679	1.00032
	5	465	0.991801	1.00019
	6	465	0.969005	1.00075
	7	465	1.06754	1.00337
	1	475	0.978292	1.00407
	2	475	0.947506	1.00998
	3	475	0.994908	0.998362
	4	475	0.992931	0.999761
	5	475	0.992501	1
	6	475	0.97172	1.00056
	7	475	1.07365	1.00155
	1	485	0.976131	1.00301
	2	485	0.948777	1.00965
	3	485	0.994007	0.997066
	4	485	0.99266	0.999542
	5	485	0.993214	0.999855
	6	485	0.974841	1.00021
	7	485	1.07439	1.00248
	1	495	0.96688	1.0193
	2	495	0.948346	1.00898
	3	495	0.993449	0.996206
	4	495	0.99222	0.999855
	5	495	0.994271	0.999539
	6	495	0.973303	1.0016
	7	495	1.07968	1.00056
	1	505	0.983676	0.996823
	2	505	0.9459	1.01238
	3	505	0.993104	0.997237
	4	505	0.99273	0.999939
	5	505	0.995486	0.998494
	6	505	0.976844	1.00002
	7	505	1.08095	1.00144
	1	515	0.991504	0.996891
	2	515	0.941807	1.01629
	3	515	0.98861	0.996978
	4	515	0.99202	0.999923
	5	515	0.995773	0.99857
	6	515	0.977651	1.00034
	7	515	1.08577	0.999541
	1	525	0.982989	1.00317
	2	525	0.938606	1.01562
	3	525	0.9874	0.996335
	4	525	0.992111	0.998969
	5	525	0.995902	0.998624
	6	525	0.977677	1.00123
	7	525	1.09032	0.998754
	1	535	0.979224	1.0147
	2	535	0.933299	1.01812
	3	535	0.98661	0.996538
	4	535	0.99199	0.999245
	5	535	0.995906	0.998468
	6	535	0.980867	1.00073
	7	535	1.09217	0.999416
	1	545	0.969659	1.01942
	2	545	0.930552	1.01802
	3	545	0.983048	0.995839
	4	545	0.9902	1.00015
	5	545	0.996567	0.998336
	6	545	0.982313	1.00069
	7	545	1.09627	0.997437
	1	555	0.968681	0.998348
	2	555	0.923785	1.01538
	3	555	0.982585	0.995023
	4	555	0.989596	0.999815
	5	555	0.995254	0.998359
	6	555	0.985753	1.00005
	7	555	1.10226	0.996576
	1	565	0.969617	1.01422
	2	565	0.922316	1.01769
	3	565	0.980333	0.997997
	4	565	0.989473	0.999716
	5	565	0.995893	0.999049
	6	565	0.98844	0.999023
	7	565	1.10462	0.994163
	1	575	0.965544	1.0097
	2	575	0.918768	1.02017
	3	575	0.979038	0.997077
	4	575	0.989212	1.00014
	5	575	0.995841	0.998159
	6	575	0.989493	0.998175
	7	575	1.10818	0.995678
	1	585	0.973036	1.00539
	2	585	0.91906	1.02288
	3	585	0.978293	0.997659
	4	585	0.988557	0.99991
	5	585	0.995693	0.998431
	6	585	0.988934	0.999427
	7	585	1.10951	0.993665
	1	595	0.959466	1.01093
	2	595	0.915182	1.02234
	3	595	0.97762	0.996073
	4	595	0.988826	0.999726
	5	595	0.995943	0.998246
	6	595	0.988702	0.997136
	7	595	1.11069	0.993381
	1	605	0.971302	1.00569
	2	605	0.91467	1.02079
	3	605	0.977615	0.996725
	4	605	0.98738	0.998896
	5	605	0.995512	0.998589
	6	605	0.987843	0.997824
	7	605	1.10866	0.994579
	1	615	0.963135	1.01302
	2	615	0.911257	1.02237
	3	615	0.976648	0.996531
	4	615	0.987191	0.99995
	5	615	0.994562	0.999548
	6	615	0.986521	0.99738
	7	615	1.10708	0.995933
	1	625	0.966685	1.01278
	2	625	0.911558	1.02264
	3	625	0.976235	0.996648
	4	625	0.986668	0.999141
	5	625	0.995013	0.999122
	6	625	0.986567	0.998417
	7	625	1.10914	0.996727
	1	635	0.974001	1.01356
	2	635	0.913605	1.02279
	3	635	0.975876	0.996734
	4	635	0.985471	1.00118
	5	635	0.994957	0.999648
	6	635	0.986045	0.998311
	7	635	1.10913	0.996992
	1	645	0.981158	1.005
	2	645	0.917504	1.02009
	3	645	0.975317	0.997105
	4	645	0.985224	0.999827
	5	645	0.995036	0.999434
	6	645	0.986895	0.9969
	7	645	1.10869	0.996517
	1	655	0.963982	1.00909
	2	655	0.914846	1.0208
	3	655	0.974538	0.996789
	4	655	0.984336	1.00029
	5	655	0.996102	0.998784
	6	655	0.988094	0.997324
	7	655	1.11014	0.996243
	1	665	0.969153	1.00142
	2	665	0.920814	1.01982
	3	665	0.976562	0.996496
	4	665	0.983482	0.999851
	5	665	0.99589	1.00019
	6	665	0.988628	0.997411
	7	665	1.11005	0.997427
	1	675	0.961293	1.01749
	2	675	0.918898	1.02119
	3	675	0.97501	0.995962
	4	675	0.981708	1.00083
	5	675	0.996783	0.999183
	6	675	0.988189	0.998345
	7	675	1.11064	1.00045
	1	685	0.968982	1.00888
	2	685	0.917953	1.02223
	3	685	0.97451	0.99819
	4	685	0.981113	0.999573
	5	685	0.996363	0.999686
	6	685	0.988169	0.998126
	7	685	1.11072	0.998011
	1	695	0.968366	1.00859
	2	695	0.920351	1.01715
	3	695	0.973754	0.998017
	4	695	0.980262	1.0003
	5	695	0.99654	1.00012
	6	695	0.987719	0.996599
	7	695	1.10629	1
	1	705	0.976206	1.00386
	2	705	0.923297	1.01891
	3	705	0.974319	0.998415
	4	705	0.979803	1.00023
	5	705	0.996771	0.999882
	6	705	0.987141	0.997124
	7	705	1.10276	1.00143
	1	715	0.982989	1.00246
	2	715	0.924844	1.01509
	3	715	0.974867	0.997575
	4	715	0.980477	0.999696
	5	715	0.997122	1.00031
	6	715	0.986933	0.996559
	7	715	1.10164	1.00047
	1	725	0.991193	1.0065
	2	725	0.925856	1.01526
	3	725	0.974655	0.997641
	4	725	0.98052	1.00008
	5	725	0.997104	1.00012
	6	725	0.986597	0.995781
	7	725	1.0967	1.00245
	1	735	0.996805	1.00297
	2	735	0.927625	1.01525
	3	735	0.975536	0.998947
	4	735	0.980263	0.999793
	5	735	0.998233	0.999718
	6	735	0.986621	0.996279
	7	735	1.09212	1.00344
	1	745	0.987869	1.01619
	2	745	0.92914	1.01564
	3	745	0.976285	0.998153
	4	745	0.9816	0.99957
	5	745	0.998806	0.999922
	6	745	0.985838	0.996013
	7	745	1.08787	1.00244
	1	755	1.00518	1.00436
	2	755	0.931661	1.01519
	3	755	0.977325	0.997695
	4	755	0.982777	0.998634
	5	755	0.999245	0.999398
	6	755	0.984028	0.998138
	7	755	1.08373	1.00379
	1	765	0.999611	1.01107
	2	765	0.936162	1.01391
	3	765	0.978579	0.997705
	4	765	0.983207	0.998828
	5	765	0.999502	0.999872
	6	765	0.984314	0.99674
	7	765	1.07954	1.00628
	1	775	1.01885	1.0045
	2	775	0.942424	1.01009
	3	775	0.979059	0.998256
	4	775	0.984745	0.998309
	5	775	1.00004	0.999178
	6	775	0.984622	0.99705
	7	775	1.07917	1.00334
	1	785	1.01088	1.01622
	2	785	0.942361	1.01519
	3	785	0.980452	0.998303
	4	785	0.985294	0.998113
	5	785	1.00014	0.999485
	6	785	0.985272	0.99684
	7	785	1.07591	1.00689
	1	795	1.03144	1.01158
	2	795	0.947707	1.01402
	3	795	0.980921	0.99734
	4	795	0.985455	0.998126
	5	795	1.00034	0.998883
	6	795	0.98486	0.998293
	7	795	1.07153	1.00702
	1	805	1.02607	1.01466
	2	805	0.947582	1.01344
	3	805	0.981456	0.996715
	4	805	0.986148	0.998367
	5	805	1.00036	0.99908
	6	805	0.98539	0.998634
	7	805	1.07031	1.00762
	1	815	1.04183	1.01289
	2	815	0.948531	1.01488
	3	815	0.982744	0.997445
	4	815	0.986665	0.99754
	5	815	1.0008	0.998197
	6	815	0.985742	0.998071
	7	815	1.06888	1.00568
	1	825	1.02593	1.01179
	2	825	0.952721	1.00926
	3	825	0.983079	0.997482
	4	825	0.987137	0.997793
	5	825	1.00063	0.998761
	6	825	0.984197	0.997934
	7	825	1.07006	1.00673
	1	835	1.02148	0.997182
	2	835	0.951924	1.00963
	3	835	0.984973	0.997493
	4	835	0.987704	0.998239
	5	835	1.00044	0.998631
	6	835	0.983513	0.997754
	7	835	1.06739	1.0102
	1	845	0.988735	1.01138
	2	845	0.954303	1.0092
	3	845	0.986339	0.997661
	4	845	0.988369	0.998475
	5	845	1.00049	0.998296
	6	845	0.982217	0.998561
	7	845	1.07109	1.01096
	1	855	0.972838	1.01184
	2	855	0.956312	1.00661
	3	855	0.987728	0.998682
	4	855	0.988773	0.998703
	5	855	1.00098	0.998025
	6	855	0.982704	0.998029
	7	855	1.067	1.01141
	1	865	0.965104	1.01746
	2	865	0.958606	1.00692
	3	865	0.987614	0.998649
	4	865	0.988839	0.99861
	5	865	0.999763	0.998462
	6	865	0.982637	0.99805
	7	865	1.06798	1.01123
	1	875	0.94958	1.02188
	2	875	0.966023	1.00464
	3	875	0.990148	0.998027
	4	875	0.98938	0.998413
	5	875	0.999319	0.998901
	6	875	0.98231	0.99785
	7	875	1.06536	1.01231
	1	885	0.945665	1.01504
	2	885	0.964185	1.00641
	3	885	0.989761	0.998436
	4	885	0.989382	0.998937
	5	885	0.999021	0.998837
	6	885	0.980407	0.997803
	7	885	1.06386	1.01195
	1	895	0.954427	1.00252
	2	895	0.965897	1.00327
	3	895	0.989935	0.998719
	4	895	0.990249	0.998166
	5	895	0.998795	0.998318
	6	895	0.980198	0.996685
	7	895	1.06048	1.01121
	1	905	0.964927	1.0114
	2	905	0.966433	1.00609
	3	905	0.989811	0.999477
	4	905	0.990625	0.99788
	5	905	0.998489	0.998492
	6	905	0.978655	0.997992
	7	905	1.06127	1.01075
	1	915	0.970164	1.02008
	2	915	0.969548	1.00524
	3	915	0.989422	0.998241
	4	915	0.990751	0.998507
	5	915	0.999067	0.998152
	6	915	0.978292	0.998331
	7	915	1.05992	1.01447
	1	925	0.967333	1.01507
	2	925	0.96649	1.00477
	3	925	0.99068	0.998559
	4	925	0.990861	0.998601
	5	925	0.998736	0.998111
	6	925	0.976942	0.998619
	7	925	1.05835	1.01333
	1	935	0.98934	1.01542
	2	935	0.965204	1.00093
	3	935	0.991114	0.997007
	4	935	0.990641	0.998637
	5	935	0.99862	0.998522
	6	935	0.976489	0.998079
	7	935	1.06264	1.0119
	1	945	1.00532	1.01157
	2	945	0.965819	1.00014
	3	945	0.9911	0.997968
	4	945	0.990495	0.998431
	5	945	0.999222	0.998242
	6	945	0.977568	0.99784
	7	945	1.06473	1.01169
	1	955	0.994747	1.00556
	2	955	0.967422	0.999486
	3	955	0.989614	0.997601
	4	955	0.991312	0.998591
	5	955	0.999929	0.998108
	6	955	0.978136	0.997145
	7	955	1.06276	1.01161
	1	965	0.994944	1.02173
	2	965	0.968724	1.00357
	3	965	0.990104	0.996186
	4	965	0.991429	0.998356
	5	965	1.00018	0.997952
	6	965	0.980342	0.996356
	7	965	1.06617	1.00853
	1	975	0.999579	1.00524
	2	975	0.970647	1.00016
	3	975	0.988606	0.996777
	4	975	0.990256	0.999515
	5	975	1.00023	0.998683
	6	975	0.981657	0.996361
	7	975	1.06503	1.00985
	1	985	0.995044	1.01483
	2	985	0.969782	1.00121
	3	985	0.987605	0.996784
	4	985	0.990559	0.999016
	5	985	1.00083	0.998203
	6	985	0.982313	0.995945
	7	985	1.06637	1.01038
	1	995	1.00277	1.01514
	2	995	0.970045	0.999532
	3	995	0.987626	0.996537
	4	995	0.990282	0.998655
	5	995	1.00143	0.997721
	6	995	0.982377	0.997517
	7	995	1.07066	1.00886
	1	35	6.60714	0.978594
	2	35	2.86296	0.999871
	3	35	2.03448	0.994493
	4	35	1.78265	0.99591
	5	35	1.63644	0.998753
	6	35	1.50097	0.999502
	7	35	1.41707	0.994781
	1	45	5.01921	1.00322
	2	45	2.25424	1.00393
	3	45	1.71449	0.999567
	4	45	1.54743	0.997301
	5	45	1.44511	1.00094
	6	45	1.34675	1.00094
	7	45	1.30465	1.00297
	1	55	3.90203	0.97343
	2	55	1.87884	1.006
	3	55	1.48335	0.998823
	4	55	1.37121	1.00092
	5	55	1.3069	1.0033
	6	55	1.24564	0.997103
	7	55	1.23032	0.99916
	1	65	2.94271	1.02018
	2	65	1.60302	0.998477
	3	65	1.33017	0.992305
	4	65	1.24945	0.99882
	5	65	1.21703	1.00124
	6	65	1.168	0.997515
	7	65	1.18471	1.00354
	1	75	2.27558	1.03096
	2	75	1.42054	1.00604
	3	75	1.22235	0.996398
	4	75	1.17304	0.996698
	5	75	1.15174	0.999954
	6	75	1.11352	0.997623
	7	75	1.14793	1.00448
	1	85	1.947	1.03017
	2	85	1.2917	1.00911
	3	85	1.14405	0.99578
	4	85	1.11496	0.998453
	5	85	1.11198	0.993699
	6	85	1.07736	0.997632
	7	85	1.13277	0.997035
	1	95	1.70758	0.999283
	2	95	1.19325	1.00452
	3	95	1.0941	0.991014
	4	95	1.07815	0.995889
	5	95	1.07493	0.997826
	6	95	1.04548	1.00278
	7	95	1.11627	0.997204
	1	105	1.48788	0.990258
	2	105	1.11895	1.00535
	3	105	1.04934	0.995692
	4	105	1.04715	0.996774
	5	105	1.0497	0.996764
	6	105	1.02731	0.999654
	7	105	1.10697	0.994963
	1	115	1.35126	0.972679
	2	115	1.08026	1.00164
	3	115	1.01853	0.995881
	4	115	1.02409	0.994459
	5	115	1.02223	1.00059
	6	115	1.00841	0.998533
	7	115	1.10259	0.992109
	1	125	1.20041	1.00359
	2	125	1.03453	1.00653
	3	125	0.997747	0.99434
	4	125	1.00707	0.99615
	5	125	1.00525	0.997652
	6	125	0.994007	0.996488
	7	125	1.08842	0.997409
	1	135	1.11698	1.01086
	2	135	1.01044	1.00641
	3	135	0.979283	0.996347
	4	135	0.992079	0.995494
	5	135	0.992808	0.998219
	6	135	0.985776	0.997564
	7	135	1.08533	0.997682
	1	145	1.00418	1.02205
	2	145	0.988869	1.0002
	3	145	0.966032	0.997277
	4	145	0.982965	0.994243
	5	145	0.981429	0.998491
	6	145	0.977559	0.994173
	7	145	1.08079	0.993174
	1	155	0.975709	1.00601
	2	155	0.96863	1.00404
	3	155	0.957907	0.998575
	4	155	0.972356	0.994773
	5	155	0.97173	0.998901
	6	155	0.970727	0.993589
	7	155	1.07558	0.995787
	1	165	0.942723	1.0219
	2	165	0.965273	1.00156
	3	165	0.951569	0.997765
	4	165	0.96602	0.995662
	5	165	0.965786	0.997776
	6	165	0.965595	0.993922
	7	165	1.07357	0.995289
	1	175	0.878961	0.989594
	2	175	0.954265	1.0073
	3	175	0.949066	0.998127
	4	175	0.962352	0.99502
	5	175	0.957494	0.999908
	6	175	0.963002	0.997128
	7	175	1.06981	0.996594
	1	185	0.862544	1.00092
	2	185	0.942348	1.00722
	3	185	0.946662	0.999278
	4	185	0.958814	0.994981
	5	185	0.951918	1.00138
	6	185	0.961618	0.995714
	7	185	1.0662	0.997234
	1	195	0.831819	1.00123
	2	195	0.937975	1.00485
	3	195	0.945713	0.99855
	4	195	0.955442	0.995405
	5	195	0.950978	0.998282
	6	195	0.961488	0.99497
	7	195	1.0655	0.993761
	1	205	0.808906	0.980493
	2	205	0.930374	1.00719
	3	205	0.945374	0.998657
	4	205	0.952808	0.998843
	5	205	0.94589	0.998622
	6	205	0.960594	0.997596
	7	205	1.06187	0.995657
	1	215	0.80201	0.986238
	2	215	0.931604	1.00557
	3	215	0.944731	1
	4	215	0.956781	0.996291
	5	215	0.945674	0.999799
	6	215	0.95993	0.996125
	7	215	1.0611	0.991143
	1	225	0.811534	1.0001
	2	225	0.926432	1.00434
	3	225	0.94632	0.999565
	4	225	0.955103	0.997823
	5	225	0.946034	0.999357
	6	225	0.961046	0.995029
	7	225	1.05786	0.993762
	1	235	0.793712	0.997323
	2	235	0.931028	1.0015
	3	235	0.945187	1.00172
	4	235	0.956312	0.997408
	5	235	0.946223	1.00047
	6	235	0.959399	0.99397
	7	235	1.05004	0.99577
	1	245	0.798809	1.00563
	2	245	0.92924	1.00662
	3	245	0.94638	1.00052
	4	245	0.958313	0.997655
	5	245	0.946445	0.998496
	6	245	0.960417	0.993584
	7	245	1.04495	0.994611
	1	255	0.788403	0.987033
	2	255	0.938402	1.00612
	3	255	0.949327	1.0016
	4	255	0.957875	0.996671
	5	255	0.944061	0.999795
	6	255	0.959529	0.993327
	7	255	1.03927	0.99631
	1	265	0.755737	1.00118
	2	265	0.9441	1.00611
	3	265	0.951272	1.00214
	4	265	0.958284	0.996794
	5	265	0.944019	0.998438
	6	265	0.957487	0.993938
	7	265	1.03012	0.996153
	1	275	0.749442	0.99046
	2	275	0.954654	0.997685
	3	275	0.953271	1.00105
	4	275	0.957366	0.999005
	5	275	0.942362	0.999074
	6	275	0.958898	0.990174
	7	275	1.02538	0.994734
	1	285	0.756965	0.984116
	2	285	0.951247	1.00783
	3	285	0.953478	1.00263
	4	285	0.958227	0.997712
	5	285	0.938009	1.00072
	6	285	0.960847	0.990943
	7	285	1.01953	0.994113
	1	295	0.742732	0.993268
	2	295	0.956089	1.00466
	3	295	0.954996	1.00057
	4	295	0.959523	0.99662
	5	295	0.940919	0.999379
	6	295	0.961594	0.992012
	7	295	1.01079	0.993588
	1	305	0.751803	0.989869
	2	305	0.960203	1.00154
	3	305	0.956556	1.00282
	4	305	0.958266	0.997967
	5	305	0.940235	0.999068
	6	305	0.966675	0.991124
	7	305	1.0092	0.991951
	1	315	0.751714	1.00065
	2	315	0.964224	1.00277
	3	315	0.959204	1.00264
	4	315	0.959101	0.997074
	5	315	0.940206	0.99668
	6	315	0.966819	0.992307
	7	315	0.998922	0.993674
	1	325	0.775076	0.987973
	2	325	0.964453	1.00046
	3	325	0.960844	1.0023
	4	325	0.959599	0.996634
	5	325	0.937334	0.997416
	6	325	0.968525	0.994931
	7	325	0.995057	0.994793
	1	335	0.782642	0.979172
	2	335	0.966079	1.0009
	3	335	0.962318	1.00439
	4	335	0.960532	0.997984
	5	335	0.936557	0.998767
	6	335	0.971357	0.994819
	7	335	0.988471	0.998018
	1	345	0.800281	0.984447
	2	345	0.967042	1.00678
	3	345	0.963645	1.00423
	4	345	0.961627	0.996441
	5	345	0.935132	0.995917
	6	345	0.975204	0.99285
	7	345	0.985978	0.996852
	1	355	0.830668	0.973857
	2	355	0.969769	1.00268
	3	355	0.964508	1.00346
	4	355	0.961948	0.998581
	5	355	0.934459	0.997347
	6	355	0.974413	0.992198
	7	355	0.986943	0.99726
	1	365	0.837633	0.961724
	2	365	0.966198	1.00336
	3	365	0.96831	1.00488
	4	365	0.963386	0.997499
	5	365	0.934668	0.996758
	6	365	0.975483	0.991319
	7	365	0.986074	0.998321
	1	375	0.85243	0.985786
	2	375	0.976744	1.00138
	3	375	0.971907	1.00193
	4	375	0.964233	0.997351
	5	375	0.934731	0.99907
	6	375	0.975106	0.991592
	7	375	0.982438	0.995365
	1	385	0.837217	1.00118
	2	385	0.977295	1.00351
	3	385	0.973026	1.00268
	4	385	0.963878	0.997353
	5	385	0.934291	0.999518
	6	385	0.975538	0.991638
	7	385	0.979219	0.996872
	1	395	0.873497	0.983897
	2	395	0.982738	1.00574
	3	395	0.977725	1.0016
	4	395	0.964099	0.997624
	5	395	0.934842	0.999969
	6	395	0.971885	0.990763
	7	395	0.979173	0.995858
	1	405	0.89741	0.981978
	2	405	0.985504	1.00262
	3	405	0.976237	1.00225
	4	405	0.962477	0.998579
	5	405	0.933647	1.00258
	6	405	0.975734	0.987194
	7	405	0.974484	0.9971
	1	415	0.896282	0.992639
	2	415	0.986654	1.00487
	3	415	0.978725	1.00211
	4	415	0.963674	0.99874
	5	415	0.935384	0.999711
	6	415	0.978247	0.986223
	7	415	0.976403	0.992656
	1	425	0.934325	0.984212
	2	425	0.987255	1.00724
	3	425	0.978672	1.00071
	4	425	0.964885	0.998067
	5	425	0.93434	1.0014
	6	425	0.978985	0.990415
	7	425	0.975614	0.992452
	1	435	0.964748	0.978691
	2	435	0.994618	0.998052
	3	435	0.978566	1.00072
	4	435	0.966378	0.998275
	5	435	0.93202	1.00195
	6	435	0.982572	0.98651
	7	435	0.971001	0.993851
	1	445	0.971795	0.998488
	2	445	0.996997	1.00477
	3	445	0.979728	1.00119
	4	445	0.968571	0.997372
	5	445	0.934879	1.0024
	6	445	0.980333	0.987776
	7	445	0.973569	0.991622
	1	455	0.988288	0.995253
	2	455	0.995589	1.00426
	3	455	0.980428	1.00106
	4	455	0.970045	0.998375
	5	455	0.936683	1.00189
	6	455	0.987112	0.984438
	7	455	0.973343	0.98769
	1	465	1.02177	0.992786
	2	465	1.00157	0.999318
	3	465	0.982383	1.00055
	4	465	0.971481	0.998852
	5	465	0.937557	1.00196
	6	465	0.988373	0.98522
	7	465	0.970354	0.98958
	1	475	1.0199	0.988799
	2	475	1.00233	1.00148
	3	475	0.981528	1.00017
	4	475	0.974366	0.999417
	5	475	0.940002	0.998781
	6	475	0.99345	0.983474
	7	475	0.962285	0.990949
	1	485	1.02503	1.00271
	2	485	1.00432	1.00171
	3	485	0.982182	1.00029
	4	485	0.976284	0.999166
	5	485	0.942001	0.998516
	6	485	0.996388	0.986431
	7	485	0.955117	0.987606
	1	495	1.00494	1.00312
	2	495	1.00176	1.00514
	3	495	0.981139	1.00058
	4	495	0.977593	0.999068
	5	495	0.941961	0.999718
	6	495	0.998858	0.984718
	7	495	0.953585	0.985144
	1	505	1.00791	0.987258
	2	505	1.00323	0.998896
	3	505	0.980862	0.999959
	4	505	0.977305	0.999988
	5	505	0.944161	0.999468
	6	505	0.999442	0.982385
	7	505	0.949295	0.988197
	1	515	1.02551	0.968225
	2	515	1.00847	1.00077
	3	515	0.98024	0.999019
	4	515	0.978286	0.999485
	5	515	0.945871	0.998272
	6	515	1.00133	0.981382
	7	515	0.94808	0.988115
	1	525	1.00026	0.989553
	2	525	1.00733	0.999678
	3	525	0.978394	1.00052
	4	525	0.977279	1.00077
	5	525	0.94713	0.998681
	6	525	1.00165	0.981747
	7	525	0.947999	0.988774
	1	535	0.990139	1.00329
	2	535	1.00471	0.99896
	3	535	0.978183	1.00003
	4	535	0.977543	0.99992
	5	535	0.950627	0.998001
	6	535	0.999279	0.981759
	7	535	0.949587	0.98812
	1	545	1.01571	0.967088
	2	545	1.00141	0.997613
	3	545	0.979855	1.00023
	4	545	0.977129	1.0007
	5	545	0.950761	0.999243
	6	545	1.00214	0.980451
	7	545	0.946958	0.992763
	1	555	1.00855	0.990993
	2	555	0.998327	0.99772
	3	555	0.979156	0.998835
	4	555	0.97734	1.00112
	5	555	0.952486	0.999088
	6	555	1.00261	0.982494
	7	555	0.94946	0.987205
	1	565	1.01505	0.991379
	2	565	0.99643	0.996976
	3	565	0.978521	0.9987
	4	565	0.978772	1.00001
	5	565	0.953275	0.998729
	6	565	1.00341	0.981921
	7	565	0.953847	0.986911
	1	575	1.01361	0.97787
	2	575	0.994568	0.996322
	3	575	0.977219	0.999563
	4	575	0.978077	1.00123
	5	575	0.956577	0.996415
	6	575	1.00425	0.977981
	7	575	0.949785	0.988142
	1	585	1.04026	0.996313
	2	585	0.995385	0.994357
	3	585	0.977193	0.999647
	4	585	0.977967	1.00164
	5	585	0.956522	0.996647
	6	585	1.0023	0.981984
	7	585	0.950097	0.984
	1	595	1.02516	0.982832
	2	595	0.994738	0.992458
	3	595	0.975761	1.00014
	4	595	0.978179	1.00192
	5	595	0.95718	0.996874
	6	595	0.997697	0.979183
	7	595	0.942131	0.992153
	1	605	1.04402	0.981168
	2	605	0.994944	0.993526
	3	605	0.973667	1.00016
	4	605	0.978511	1.00212
	5	605	0.959836	0.996388
	6	605	0.994547	0.979167
	7	605	0.94067	0.988572
	1	615	1.04792	1.00184
	2	615	0.995049	0.992681
	3	615	0.973762	1.00007
	4	615	0.979175	1.00141
	5	615	0.961192	0.995857
	6	615	0.992271	0.975749
	7	615	0.940818	0.988601
	1	625	1.05197	0.995626
	2	625	0.993352	0.996262
	3	625	0.973635	1.00027
	4	625	0.978346	1.00279
	5	625	0.960954	0.995252
	6	625	0.988731	0.977712
	7	625	0.939678	0.988916
	1	635	1.06285	0.985702
	2	635	1.00081	0.994114
	3	635	0.973003	1.00068
	4	635	0.977636	1.00302
	5	635	0.961184	0.995994
	6	635	0.989084	0.975186
	7	635	0.946983	0.987875
	1	645	1.06055	1.00521
	2	645	1.00076	0.992452
	3	645	0.973048	1.00021
	4	645	0.977364	1.00334
	5	645	0.962898	0.994741
	6	645	0.985086	0.978454
	7	645	0.942706	0.992499
	1	655	1.07337	0.995325
	2	655	1.00574	0.994248
	3	655	0.973801	1.00003
	4	655	0.97663	1.00359
	5	655	0.960576	0.994358
	6	655	0.987543	0.976927
	7	655	0.949497	0.989096
	1	665	1.08292	0.974563
	2	665	1.00898	0.994457
	3	665	0.973648	1.00031
	4	665	0.975145	1.00392
	5	665	0.960358	0.993589
	6	665	0.988663	0.977062
	7	665	0.955432	0.991816
	1	675	1.06436	0.996208
	2	675	1.0115	0.993228
	3	675	0.974728	1.00064
	4	675	0.97436	1.00518
	5	675	0.961697	0.993725
	6	675	0.98651	0.976725
	7	675	0.956594	0.990815
	1	685	1.05269	0.977554
	2	685	1.01265	0.99411
	3	685	0.97581	1.00047
	4	685	0.975928	1.00494
	5	685	0.962468	0.994299
	6	685	0.98641	0.977431
	7	685	0.961507	0.993825
	1	695	1.06501	0.985549
	2	695	1.01708	0.993595
	3	695	0.978352	1.00057
	4	695	0.973323	1.00538
	5	695	0.962861	0.99384
	6	695	0.983973	0.979455
	7	695	0.969295	0.989087
	1	705	1.05898	0.983104
	2	705	1.0182	0.998117
	3	705	0.979411	1.00011
	4	705	0.972568	1.00485
	5	705	0.963795	0.992618
	6	705	0.985542	0.979987
	7	705	0.975046	0.988623
	1	715	1.06159	0.994507
	2	715	1.02221	0.994985
	3	715	0.979872	0.999691
	4	715	0.970128	1.0051
	5	715	0.964246	0.992807
	6	715	0.9823	0.985008
	7	715	0.981198	0.987738
	1	725	1.06329	0.994052
	2	725	1.02326	0.997849
	3	725	0.980429	0.999413
	4	725	0.968888	1.0049
	5	725	0.965025	0.992261
	6	725	0.983571	0.98447
	7	725	0.987893	0.984299
	1	735	1.04448	1.00793
	2	735	1.0187	0.997199
	3	735	0.981316	0.999862
	4	735	0.968536	1.00575
	5	735	0.962573	0.992396
	6	735	0.987722	0.984973
	7	735	0.997448	0.987205
	1	745	1.06655	0.982238
	2	745	1.01936	0.994443
	3	745	0.981387	1.00017
	4	745	0.969414	1.00492
	5	745	0.964865	0.993512
	6	745	0.98643	0.985834
	7	745	1.00214	0.984284
	1	755	1.0807	0.996412
	2	755	1.01534	0.997935
	3	755	0.982932	1.00014
	4	755	0.968942	1.00556
	5	755	0.966764	0.991555
	6	755	0.991951	0.982953
	7	755	1.00459	0.984034
	1	765	1.10131	0.997207
	2	765	1.01525	0.996787
	3	765	0.981747	1.00027
	4	765	0.970481	1.00556
	5	765	0.969452	0.993276
	6	765	0.994337	0.98501
	7	765	1.00915	0.98299
	1	775	1.10469	1.00374
	2	775	1.01446	0.997641
	3	775	0.98377	1.00033
	4	775	0.970487	1.00612
	5	775	0.970493	0.991939
	6	775	0.99064	0.983694
	7	775	1.00867	0.982431
	1	785	1.13768	0.996259
	2	785	1.01006	0.996712
	3	785	0.985964	0.999952
	4	785	0.971963	1.00599
	5	785	0.971678	0.991748
	6	785	0.986435	0.987241
	7	785	1.0157	0.984387
	1	795	1.13709	0.992619
	2	795	1.00841	0.998566
	3	795	0.987028	1.00013
	4	795	0.973006	1.00632
	5	795	0.972321	0.993078
	6	795	0.985583	0.98623
	7	795	1.02131	0.982323
	1	805	1.14248	0.992379
	2	805	1.00904	0.996536
	3	805	0.986766	1.00025
	4	805	0.973343	1.00571
	5	805	0.976007	0.990679
	6	805	0.983436	0.985798
	7	805	1.01978	0.988544
	1	815	1.14299	1.00191
	2	815	1.00734	0.997033
	3	815	0.984778	1.00155
	4	815	0.973661	1.00641
	5	815	0.975148	0.99136
	6	815	0.983142	0.985458
	7	815	1.0233	0.987829
	1	825	1.1267	1.01159
	2	825	1.00753	0.997074
	3	825	0.984136	1.00201
	4	825	0.97338	1.00641
	5	825	0.975531	0.99204
	6	825	0.979634	0.988725
	7	825	1.0286	0.9894
	1	835	1.11192	1.00349
	2	835	1.01054	0.995756
	3	835	0.984086	1.00104
	4	835	0.973657	1.00539
	5	835	0.97752	0.991316
	6	835	0.985767	0.987319
	7	835	1.03387	0.992098
	1	845	1.11263	0.999776
	2	845	1.01314	0.996284
	3	845	0.982496	1.00133
	4	845	0.974468	1.00532
	5	845	0.979166	0.991381
	6	845	0.983749	0.984579
	7	845	1.03909	0.991186
	1	855	1.11099	0.997619
	2	855	1.01212	0.997029
	3	855	0.98208	1.0006
	4	855	0.974208	1.0051
	5	855	0.980711	0.992709
	6	855	0.986692	0.987514
	7	855	1.04465	0.993021
	1	865	1.11122	1.01282
	2	865	1.01359	0.993901
	3	865	0.980558	1.00135
	4	865	0.974965	1.00672
	5	865	0.981177	0.991539
	6	865	0.987862	0.989919
	7	865	1.05231	0.9949
	1	875	1.10644	1.0092
	2	875	1.01556	0.995835
	3	875	0.982125	1.00013
	4	875	0.978146	1.00483
	5	875	0.979717	0.992224
	6	875	0.992721	0.985775
	7	875	1.06218	0.995878
	1	885	1.09828	0.998573
	2	885	1.01816	0.993827
	3	885	0.981578	1.00099
	4	885	0.97919	1.00527
	5	885	0.978799	0.993781
	6	885	0.994994	0.985828
	7	885	1.0667	0.996749
	1	895	1.10284	0.993156
	2	895	1.02172	0.994515
	3	895	0.981321	1.00173
	4	895	0.979059	1.00492
	5	895	0.978547	0.994224
	6	895	0.999248	0.986595
	7	895	1.07184	1.00268
	1	905	1.09524	1.01172
	2	905	1.02847	0.992525
	3	905	0.981697	1.00147
	4	905	0.978713	1.00479
	5	905	0.976416	0.995035
	6	905	0.999794	0.98766
	7	905	1.07938	1.0045
	1	915	1.08441	1.00366
	2	915	1.03227	0.991674
	3	915	0.982549	1.00241
	4	915	0.978587	1.00524
	5	915	0.977313	0.99485
	6	915	1.00038	0.984731
	7	915	1.08112	1.00245
	1	925	1.08699	1.02247
	2	925	1.03156	0.991626
	3	925	0.98337	1.00197
	4	925	0.977585	1.00522
	5	925	0.974854	0.996052
	6	925	0.99762	0.986076
	7	925	1.08401	1.00664
	1	935	1.11337	0.994167
	2	935	1.03481	0.993666
	3	935	0.985303	1.00258
	4	935	0.97863	1.00431
	5	935	0.97488	0.996742
	6	935	0.992429	0.986468
	7	935	1.08511	1.00721
	1	945	1.14873	1.00541
	2	945	1.03712	0.994073
[truncated: 34,669 more rows]

[truncated: 65 more sheets: Figure 3K, Figure 4B, Figure 4C, Figure 4D, Figure 4F, Figure 4G, Figure 4H, Figure 4I, Figure 4J, Figure 5C, Figure 5D, Figure 6B, Figure 6C, Figure 6D, Figure 6F, Figure 6G, Figure 7A,B, Figure S1A, Figure S1B, Figure S1C …]
